# Supplementary material for: The E2 glycoprotein holds key residues for Mayaro virus adaptation to the urban Aedes aegypti mosquito
Source: PLoS Pathog. 2023 Apr 5;19(4):e1010491. doi: 10.1371/journal.ppat.1010491 (PMC10109513; doi:10.1371/journal.ppat.1010491)
Supplement: S1 File — (XLSX) [file ppat.1010491.s008.xlsx]

## Sheet: Sheet1
	BHK-21 Passage 5
	Sample	POS	AF	DP	REF	ALT	QUAL	GENE	CODON	AMINO_ACID	SYNONYMOUS
	Replicate 2	8558	0.283522	28220	C	A	49314	E2	A[C/A]G	[T/K]	N
	Replicate 4	8938	0.094727	19097	G	C	27599	E2	[G/C]GA	[G/R]	N
	Replicate 5	9037	0.833273	16662	A	C	49314	E2	[A/C]GC	[S/R]	N
	Replicate 1	11397	0.083612	598	T	A	381	3UTR	[T/A]AG	[-/K]	N
	Replicate 2	11397	0.080645	434	T	A	265	3UTR	[T/A]AG	[-/K]	N
	Replicate 4	11397	0.085339	457	T	A	267	3UTR	[T/A]AG	[-/K]	N
	Replicate 5	11397	0.080997	321	T	A	194	3UTR	[T/A]AG	[-/K]	N
	Replicate 6	11397	0.10846	461	T	A	412	3UTR	[T/A]AG	[-/K]	N
	BHK-21 Passage 10
	Sample	POS	AF	DP	REF	ALT	QUAL	GENE	CODON	AMINO_ACID	SYNONYMOUS
	Replicate 4	3766	0.18138	9345	C	T	36244	nsp2	TA[C/T]	[Y/Y]	Y
	Replicate 3	8505	0.072666	46693	T	G	49314	E2	GC[T/G]	[A/A]	Y
	Replicate 2	8558	0.160952	65218	C	A	49314	E2	A[C/A]G	[T/K]	N
	Replicate 3	8938	0.996431	44549	G	C	49314	E2	[G/C]GA	[G/R]	N
	Replicate 4	8938	0.99512	44266	G	C	49314	E2	[G/C]GA	[G/R]	N
	Replicate 6	8938	0.731387	48259	G	C	49314	E2	[G/C]GA	[G/R]	N
	Replicate 6	9036	0.117014	44063	T	A	49314	E2	AA[T/A]	[N/K]	N
	Replicate 1	9037	0.960222	23631	A	C	49314	E2	[A/C]GC	[S/R]	N
	Replicate 2	9037	0.832305	48439	A	C	49314	E2	[A/C]GC	[S/R]	N
	Replicate 5	9037	0.996341	20495	A	C	49314	E2	[A/C]GC	[S/R]	N
	Replicate 6	9037	0.159525	44225	A	C	49314	E2	[A/C]GC	[S/R]	N
	Replicate 1	11397	0.106695	478	T	A	421	3UTR	[T/A]AG	[-/K]	N
	Replicate 2	11397	0.0882	839	T	A	542	3UTR	[T/A]AG	[-/K]	N
	Replicate 3	11397	0.072855	851	T	A	437	3UTR	[T/A]AG	[-/K]	N
	Replicate 4	11397	0.104129	557	T	A	428	3UTR	[T/A]AG	[-/K]	N
	Replicate 5	11397	0.099398	332	T	A	239	3UTR	[T/A]AG	[-/K]	N
	Replicate 6	11397	0.065868	1002	T	A	438	3UTR	[T/A]AG	[-/K]	N
	Aag2 Passage 5
	Sample	POS	AF	DP	REF	ALT	QUAL	GENE	CODON	AMINO_ACID	SYNONYMOUS
	Replicate 6	8918	0.95935	246	C	A	8064	E2	A[C/A]T	[T/N]	N
	Replicate 6	9818	0.078767	292	T	C	292	6K	G[T/C]T	[V/A]	N
	Aag2 Passage 10
	Sample	POS	AF	DP	REF	ALT	QUAL	GENE	CODON	AMINO_ACID	SYNONYMOUS
	Replicate 1	3490	0.171554	682	C	A	2487	nsp2	CC[C/A]	[P/P]	Y
	Replicate 1	7179	0.118881	429	A	T	883	nsp4	G[A/T]A	[E/V]	N
	Replicate 1	8601	0.305036	2085	T	G	15105	E2	CA[T/G]	[H/Q]	N
	Replicate 1	8918	0.613543	1462	C	T	26171	E2	A[C/T]T	[T/I]	N
	Replicate 3	8918	0.98214	6103	C	A	49314	E2	A[C/A]T	[T/N]	N
	Replicate 5	8918	0.998765	22676	C	A	49314	E2	A[C/A]T	[T/N]	N
	Replicate 2	8930	0.99321	5744	A	C	49314	E2	C[A/C]G	[Q/P]	N
	Replicate 4	8935	0.199091	1100	T	C	4787	E2	[T/C]CA	[S/P]	N
	Replicate 6	8939	0.963415	2132	G	A	49314	E2	G[G/A]A	[G/E]	N
	U4.4 Passage 5 (no variants were detected that passed our selection criteria)
	Sample	POS	AF	DP	REF	ALT	QUAL	GENE	CODON	AMINO_ACID	SYNONYMOUS
	U4.4 Passage 10
	Sample	POS	AF	DP	REF	ALT	QUAL	GENE	CODON	AMINO_ACID	SYNONYMOUS
	Replicate 4	1519	0.672773	4422	T	C	49314	nsp1	GT[T/C]	[V/V]	Y
	Replicate 4	5668	0.066972	9377	T	C	8089	nsp4	TT[T/C]	[F/F]	Y
	Replicate 5	8398	0.195805	12635	T	C	49314	E2	[T/C]TT	[F/L]	N
	Replicate 6	8398	0.175713	7683	T	C	27892	E2	[T/C]TT	[F/L]	N
	Replicate 6	8666	0.508278	6040	G	T	49314	E2	G[G/T]A	[G/V]	N
	Replicate 1	8672	0.144964	11051	T	C	28401	E2	A[T/C]G	[M/T]	N
	Replicate 5	8672	0.401772	10496	T	C	49314	E2	A[T/C]G	[M/T]	N
	Replicate 1	8855	0.460663	8351	T	C	49314	E2	C[T/C]A	[L/P]	N
	Replicate 4	8855	0.826015	17513	T	C	49314	E2	C[T/C]A	[L/P]	N
	Replicate 6	8861	0.062936	4592	C	T	4023	E2	A[C/T]C	[T/I]	N
	Replicate 2	8918	0.921517	9467	C	A	49314	E2	A[C/A]T	[T/N]	N
	Replicate 6	8918	0.072142	5004	C	T	5695	E2	A[C/T]T	[T/I]	N
	Replicate 4	9146	0.068404	17616	A	T	15068	E2	C[A/T]C	[H/L]	N
	Replicate 2	9818	0.934309	15512	T	C	49314	6K	G[T/C]T	[V/A]	N
	Replicate 1	11397	0.084746	177	T	A	102	3UTR	[T/A]AG	[-/K]	N
	Replicate 4	11397	0.087983	466	T	A	288	3UTR	[T/A]AG	[-/K]	N
	4A3A Passage 5
	Sample	POS	AF	DP	REF	ALT	QUAL	GENE	CODON	AMINO_ACID	SYNONYMOUS
	Replicate 2	1879	0.989247	279	T	C	9189	nsp2	TA[T/C]	[Y/Y]	Y
	Replicate 2	9077	0.996858	1273	A	C	42413	E2	C[A/C]T	[H/P]	N
	Replicate 1	10145	0.935484	403	C	T	12121	E1	G[C/T]C	[A/V]	N
	4A3A Passage 10
	Sample	POS	AF	DP	REF	ALT	QUAL	GENE	CODON	AMINO_ACID	SYNONYMOUS
	Replicate 2	1879	1	18	T	C	575	nsp2	TA[T/C]	[Y/Y]	Y
	Replicate 6	1879	0.928571	14	T	C	448	nsp2	TA[T/C]	[Y/Y]	Y
	Replicate 1	9077	0.933333	15	A	C	467	E2	C[A/C]T	[H/P]	N
	Replicate 2	9077	1	76	A	C	2444	E2	C[A/C]T	[H/P]	N
	Replicate 5	9077	0.8125	16	A	C	361	E2	C[A/C]T	[H/P]	N
	Replicate 6	9077	0.988506	87	A	C	2818	E2	C[A/C]T	[H/P]	N
	Replicate 2	9492	0.528571	70	G	T	1032	E2	GT[G/T]	[V/V]	Y
	Replicate 1	10466	0.421053	38	T	C	414	E1	C[T/C]A	[L/P]	N
	Replicate 5	10466	0.386364	44	T	C	441	E1	C[T/C]A	[L/P]	N
	Replicate 6	10466	0.357143	182	T	C	1649	E1	C[T/C]A	[L/P]	N
	Replicate 2	10771	0.716981	106	G	A	2193	E1	[G/A]TC	[V/I]	N
	Replicate 4	11083	0.769231	13	A	C	323	E1	[A/C]TA	[I/L]	N
