# Supplementary material for: The E2 glycoprotein holds key residues for Mayaro virus adaptation to the urban Aedes aegypti mosquito
Source: PLoS Pathog. 2023 Apr 5;19(4):e1010491. doi: 10.1371/journal.ppat.1010491 (PMC10109513; doi:10.1371/journal.ppat.1010491)
Supplement: S2 File — (XLSX) [file ppat.1010491.s009.xlsx]

## Sheet: muteffects_tidy
host	site in DMS region	Genome position (nt)	wildtype	mutant	mutation	log2effect
mouse	1	8185	A	S	A1S	0.466
mouse	1	8185	A	V	A1V	0.133
mouse	1	8185	A	T	A1T	0.016
mouse	1	8185	A	E	A1E	0.003
mouse	1	8185	A	D	A1D	-0.001
mouse	1	8185	A	W	A1W	-0.002
mouse	1	8185	A	Q	A1Q	-0.134
mouse	1	8185	A	Y	A1Y	-0.37
mouse	1	8185	A	K	A1K	-0.472
mouse	1	8185	A	C	A1C	-0.613
mouse	1	8185	A	F	A1F	-0.681
mouse	1	8185	A	M	A1M	-0.709
mouse	1	8185	A	I	A1I	-0.899
mouse	1	8185	A	N	A1N	-0.919
mouse	1	8185	A	H	A1H	-1.098
mouse	1	8185	A	G	A1G	-1.306
mouse	1	8185	A	R	A1R	-1.469
mouse	1	8185	A	L	A1L	-2.005
mouse	1	8185	A	P	A1P	-2.82
LLC cells	1	8185	A	V	A1V	0.687
LLC cells	1	8185	A	S	A1S	0.461
LLC cells	1	8185	A	E	A1E	0.36
LLC cells	1	8185	A	T	A1T	0.08
LLC cells	1	8185	A	D	A1D	0
LLC cells	1	8185	A	W	A1W	0
LLC cells	1	8185	A	Q	A1Q	-0.267
LLC cells	1	8185	A	G	A1G	-0.468
LLC cells	1	8185	A	Y	A1Y	-0.481
LLC cells	1	8185	A	K	A1K	-0.5
LLC cells	1	8185	A	C	A1C	-0.713
LLC cells	1	8185	A	R	A1R	-0.919
LLC cells	1	8185	A	M	A1M	-0.971
LLC cells	1	8185	A	F	A1F	-0.999
LLC cells	1	8185	A	I	A1I	-0.999
LLC cells	1	8185	A	H	A1H	-1.05
LLC cells	1	8185	A	N	A1N	-1.291
LLC cells	1	8185	A	L	A1L	-2.042
LLC cells	1	8185	A	P	A1P	-2.723
Aag2 cells	1	8185	A	P	A1P	-1.969
Aag2 cells	1	8185	A	G	A1G	-0.833
Aag2 cells	1	8185	A	N	A1N	-0.558
Aag2 cells	1	8185	A	K	A1K	-0.499
Aag2 cells	1	8185	A	L	A1L	-0.239
Aag2 cells	1	8185	A	M	A1M	-0.155
Aag2 cells	1	8185	A	Q	A1Q	-0.079
Aag2 cells	1	8185	A	T	A1T	-0.008
Aag2 cells	1	8185	A	C	A1C	-0.002
Aag2 cells	1	8185	A	V	A1V	0.293
Aag2 cells	1	8185	A	H	A1H	0.384
Aag2 cells	1	8185	A	F	A1F	0.469
Aag2 cells	1	8185	A	S	A1S	0.528
Aag2 cells	1	8185	A	E	A1E	0.661
Aag2 cells	1	8185	A	W	A1W	0.735
Aag2 cells	1	8185	A	D	A1D	0.791
Aag2 cells	1	8185	A	R	A1R	0.883
Aag2 cells	1	8185	A	Y	A1Y	2.271
Aag2 cells	1	8185	A	I	A1I	2.938
A albopictus	1	8185	A	P	A1P	-2.496
A albopictus	1	8185	A	R	A1R	-1.851
A albopictus	1	8185	A	I	A1I	-1.786
A albopictus	1	8185	A	L	A1L	-1.599
A albopictus	1	8185	A	H	A1H	-1.573
A albopictus	1	8185	A	N	A1N	-1.081
A albopictus	1	8185	A	G	A1G	-0.95
A albopictus	1	8185	A	M	A1M	-0.824
A albopictus	1	8185	A	F	A1F	-0.815
A albopictus	1	8185	A	C	A1C	-0.694
A albopictus	1	8185	A	K	A1K	-0.5
A albopictus	1	8185	A	Y	A1Y	-0.4
A albopictus	1	8185	A	Q	A1Q	-0.313
A albopictus	1	8185	A	S	A1S	-0.098
A albopictus	1	8185	A	D	A1D	0
A albopictus	1	8185	A	W	A1W	0
A albopictus	1	8185	A	V	A1V	0.173
A albopictus	1	8185	A	T	A1T	0.223
A albopictus	1	8185	A	E	A1E	1.115
A aegypti	1	8185	A	P	A1P	-2.594
A aegypti	1	8185	A	L	A1L	-2.455
A aegypti	1	8185	A	E	A1E	-2.297
A aegypti	1	8185	A	R	A1R	-1.978
A aegypti	1	8185	A	I	A1I	-1.923
A aegypti	1	8185	A	H	A1H	-1.586
A aegypti	1	8185	A	G	A1G	-1.361
A aegypti	1	8185	A	N	A1N	-1.294
A aegypti	1	8185	A	F	A1F	-1.002
A aegypti	1	8185	A	M	A1M	-1.002
A aegypti	1	8185	A	C	A1C	-0.794
A aegypti	1	8185	A	K	A1K	-0.502
A aegypti	1	8185	A	Y	A1Y	-0.451
A aegypti	1	8185	A	V	A1V	-0.419
A aegypti	1	8185	A	S	A1S	-0.403
A aegypti	1	8185	A	Q	A1Q	-0.383
A aegypti	1	8185	A	T	A1T	-0.293
A aegypti	1	8185	A	D	A1D	-0.002
A aegypti	1	8185	A	W	A1W	-0.002
mouse	2	8188	A	S	A2S	0.401
mouse	2	8188	A	F	A2F	-0.001
mouse	2	8188	A	M	A2M	-0.001
mouse	2	8188	A	W	A2W	-0.001
mouse	2	8188	A	L	A2L	-0.07
mouse	2	8188	A	C	A2C	-0.514
mouse	2	8188	A	H	A2H	-0.54
mouse	2	8188	A	K	A2K	-0.54
mouse	2	8188	A	N	A2N	-0.553
mouse	2	8188	A	E	A2E	-0.637
mouse	2	8188	A	R	A2R	-0.773
mouse	2	8188	A	T	A2T	-0.8
mouse	2	8188	A	I	A2I	-0.996
mouse	2	8188	A	Q	A2Q	-1.001
mouse	2	8188	A	D	A2D	-1.082
mouse	2	8188	A	V	A2V	-1.138
mouse	2	8188	A	G	A2G	-1.268
mouse	2	8188	A	P	A2P	-1.339
mouse	2	8188	A	Y	A2Y	-1.542
LLC cells	2	8188	A	F	A2F	-0.001
LLC cells	2	8188	A	M	A2M	-0.001
LLC cells	2	8188	A	W	A2W	-0.001
LLC cells	2	8188	A	T	A2T	-0.162
LLC cells	2	8188	A	S	A2S	-0.187
LLC cells	2	8188	A	L	A2L	-0.292
LLC cells	2	8188	A	Q	A2Q	-0.416
LLC cells	2	8188	A	C	A2C	-0.501
LLC cells	2	8188	A	V	A2V	-0.569
LLC cells	2	8188	A	N	A2N	-0.77
LLC cells	2	8188	A	E	A2E	-0.793
LLC cells	2	8188	A	H	A2H	-0.793
LLC cells	2	8188	A	K	A2K	-0.793
LLC cells	2	8188	A	R	A2R	-1.001
LLC cells	2	8188	A	I	A2I	-1.037
LLC cells	2	8188	A	D	A2D	-1.152
LLC cells	2	8188	A	Y	A2Y	-1.237
LLC cells	2	8188	A	G	A2G	-1.461
LLC cells	2	8188	A	P	A2P	-1.744
Aag2 cells	2	8188	A	P	A2P	-0.435
Aag2 cells	2	8188	A	G	A2G	-0.338
Aag2 cells	2	8188	A	D	A2D	-0.215
Aag2 cells	2	8188	A	L	A2L	-0.173
Aag2 cells	2	8188	A	Y	A2Y	-0.079
Aag2 cells	2	8188	A	W	A2W	0
Aag2 cells	2	8188	A	M	A2M	0.001
Aag2 cells	2	8188	A	C	A2C	0.004
Aag2 cells	2	8188	A	T	A2T	0.232
Aag2 cells	2	8188	A	H	A2H	0.297
Aag2 cells	2	8188	A	F	A2F	0.348
Aag2 cells	2	8188	A	V	A2V	0.364
Aag2 cells	2	8188	A	K	A2K	0.428
Aag2 cells	2	8188	A	S	A2S	0.571
Aag2 cells	2	8188	A	R	A2R	0.582
Aag2 cells	2	8188	A	I	A2I	0.706
Aag2 cells	2	8188	A	Q	A2Q	1.12
Aag2 cells	2	8188	A	N	A2N	1.279
Aag2 cells	2	8188	A	E	A2E	1.32
A albopictus	2	8188	A	Y	A2Y	-1.441
A albopictus	2	8188	A	T	A2T	-1.218
A albopictus	2	8188	A	G	A2G	-1.151
A albopictus	2	8188	A	P	A2P	-1.029
A albopictus	2	8188	A	R	A2R	-0.998
A albopictus	2	8188	A	E	A2E	-0.701
A albopictus	2	8188	A	H	A2H	-0.701
A albopictus	2	8188	A	I	A2I	-0.701
A albopictus	2	8188	A	N	A2N	-0.659
A albopictus	2	8188	A	C	A2C	-0.626
A albopictus	2	8188	A	V	A2V	-0.624
A albopictus	2	8188	A	L	A2L	-0.466
A albopictus	2	8188	A	D	A2D	-0.439
A albopictus	2	8188	A	F	A2F	-0.001
A albopictus	2	8188	A	K	A2K	-0.001
A albopictus	2	8188	A	M	A2M	-0.001
A albopictus	2	8188	A	W	A2W	-0.001
A albopictus	2	8188	A	S	A2S	0.001
A albopictus	2	8188	A	Q	A2Q	0.415
A aegypti	2	8188	A	D	A2D	-1.961
A aegypti	2	8188	A	Y	A2Y	-1.663
A aegypti	2	8188	A	P	A2P	-1.497
A aegypti	2	8188	A	S	A2S	-1.408
A aegypti	2	8188	A	I	A2I	-1.294
A aegypti	2	8188	A	G	A2G	-1.255
A aegypti	2	8188	A	V	A2V	-1.151
A aegypti	2	8188	A	R	A2R	-1.002
A aegypti	2	8188	A	E	A2E	-0.794
A aegypti	2	8188	A	H	A2H	-0.794
A aegypti	2	8188	A	N	A2N	-0.794
A aegypti	2	8188	A	Q	A2Q	-0.794
A aegypti	2	8188	A	C	A2C	-0.769
A aegypti	2	8188	A	T	A2T	-0.574
A aegypti	2	8188	A	L	A2L	-0.479
A aegypti	2	8188	A	K	A2K	-0.28
A aegypti	2	8188	A	F	A2F	-0.002
A aegypti	2	8188	A	M	A2M	-0.002
A aegypti	2	8188	A	W	A2W	-0.002
mouse	3	8191	P	D	P3D	0.287
mouse	3	8191	P	Q	P3Q	0.171
mouse	3	8191	P	M	P3M	-0.001
mouse	3	8191	P	W	P3W	-0.001
mouse	3	8191	P	T	P3T	-0.067
mouse	3	8191	P	R	P3R	-0.135
mouse	3	8191	P	L	P3L	-0.218
mouse	3	8191	P	V	P3V	-0.306
mouse	3	8191	P	K	P3K	-0.307
mouse	3	8191	P	I	P3I	-0.331
mouse	3	8191	P	A	P3A	-0.41
mouse	3	8191	P	N	P3N	-0.43
mouse	3	8191	P	S	P3S	-0.619
mouse	3	8191	P	C	P3C	-0.651
mouse	3	8191	P	Y	P3Y	-0.687
mouse	3	8191	P	E	P3E	-0.835
mouse	3	8191	P	F	P3F	-0.864
mouse	3	8191	P	H	P3H	-1.326
mouse	3	8191	P	G	P3G	-1.843
LLC cells	3	8191	P	D	P3D	1.447
LLC cells	3	8191	P	R	P3R	0.137
LLC cells	3	8191	P	Q	P3Q	0.133
LLC cells	3	8191	P	S	P3S	0.103
LLC cells	3	8191	P	K	P3K	0.002
LLC cells	3	8191	P	T	P3T	0.002
LLC cells	3	8191	P	M	P3M	0
LLC cells	3	8191	P	W	P3W	0
LLC cells	3	8191	P	L	P3L	-0.276
LLC cells	3	8191	P	V	P3V	-0.448
LLC cells	3	8191	P	I	P3I	-0.498
LLC cells	3	8191	P	N	P3N	-0.5
LLC cells	3	8191	P	C	P3C	-0.793
LLC cells	3	8191	P	Y	P3Y	-0.998
LLC cells	3	8191	P	A	P3A	-1.063
LLC cells	3	8191	P	E	P3E	-1.231
LLC cells	3	8191	P	F	P3F	-1.231
LLC cells	3	8191	P	H	P3H	-1.835
LLC cells	3	8191	P	G	P3G	-2.076
Aag2 cells	3	8191	P	Y	P3Y	-0.992
Aag2 cells	3	8191	P	G	P3G	-0.342
Aag2 cells	3	8191	P	R	P3R	-0.326
Aag2 cells	3	8191	P	S	P3S	-0.095
Aag2 cells	3	8191	P	M	P3M	0.004
Aag2 cells	3	8191	P	W	P3W	0.008
Aag2 cells	3	8191	P	L	P3L	0.055
Aag2 cells	3	8191	P	D	P3D	0.175
Aag2 cells	3	8191	P	A	P3A	0.231
Aag2 cells	3	8191	P	E	P3E	0.297
Aag2 cells	3	8191	P	F	P3F	0.388
Aag2 cells	3	8191	P	Q	P3Q	0.609
Aag2 cells	3	8191	P	H	P3H	0.628
Aag2 cells	3	8191	P	K	P3K	0.685
Aag2 cells	3	8191	P	T	P3T	0.774
Aag2 cells	3	8191	P	C	P3C	0.875
Aag2 cells	3	8191	P	I	P3I	1.082
Aag2 cells	3	8191	P	V	P3V	1.082
Aag2 cells	3	8191	P	N	P3N	1.478
A albopictus	3	8191	P	G	P3G	-2.153
A albopictus	3	8191	P	H	P3H	-1.773
A albopictus	3	8191	P	D	P3D	-1.256
A albopictus	3	8191	P	F	P3F	-1.178
A albopictus	3	8191	P	E	P3E	-0.96
A albopictus	3	8191	P	Y	P3Y	-0.828
A albopictus	3	8191	P	C	P3C	-0.784
A albopictus	3	8191	P	S	P3S	-0.709
A albopictus	3	8191	P	R	P3R	-0.546
A albopictus	3	8191	P	N	P3N	-0.492
A albopictus	3	8191	P	I	P3I	-0.438
A albopictus	3	8191	P	A	P3A	-0.429
A albopictus	3	8191	P	V	P3V	-0.429
A albopictus	3	8191	P	K	P3K	-0.347
A albopictus	3	8191	P	L	P3L	-0.096
A albopictus	3	8191	P	M	P3M	0.007
A albopictus	3	8191	P	W	P3W	0.007
A albopictus	3	8191	P	Q	P3Q	0.792
A albopictus	3	8191	P	T	P3T	1.255
A aegypti	3	8191	P	T	P3T	-2.479
A aegypti	3	8191	P	G	P3G	-2.275
A aegypti	3	8191	P	H	P3H	-1.894
A aegypti	3	8191	P	Q	P3Q	-1.847
A aegypti	3	8191	P	E	P3E	-1.283
A aegypti	3	8191	P	F	P3F	-1.283
A aegypti	3	8191	P	L	P3L	-1.247
A aegypti	3	8191	P	Y	P3Y	-1.002
A aegypti	3	8191	P	A	P3A	-0.968
A aegypti	3	8191	P	S	P3S	-0.887
A aegypti	3	8191	P	C	P3C	-0.793
A aegypti	3	8191	P	I	P3I	-0.502
A aegypti	3	8191	P	N	P3N	-0.502
A aegypti	3	8191	P	V	P3V	-0.5
A aegypti	3	8191	P	K	P3K	-0.49
A aegypti	3	8191	P	R	P3R	-0.435
A aegypti	3	8191	P	D	P3D	-0.247
A aegypti	3	8191	P	M	P3M	-0.006
A aegypti	3	8191	P	W	P3W	-0.006
mouse	4	8194	T	I	T4I	0.02
mouse	4	8194	T	E	T4E	-0.001
mouse	4	8194	T	Q	T4Q	-0.025
mouse	4	8194	T	A	T4A	-0.069
mouse	4	8194	T	K	T4K	-0.146
mouse	4	8194	T	P	T4P	-0.257
mouse	4	8194	T	C	T4C	-0.31
mouse	4	8194	T	Y	T4Y	-0.31
mouse	4	8194	T	W	T4W	-0.347
mouse	4	8194	T	N	T4N	-0.375
mouse	4	8194	T	M	T4M	-0.43
mouse	4	8194	T	S	T4S	-0.587
mouse	4	8194	T	F	T4F	-0.856
mouse	4	8194	T	R	T4R	-0.932
mouse	4	8194	T	H	T4H	-1.067
mouse	4	8194	T	V	T4V	-1.08
mouse	4	8194	T	D	T4D	-1.537
mouse	4	8194	T	G	T4G	-1.987
mouse	4	8194	T	L	T4L	-2.017
LLC cells	4	8194	T	W	T4W	0.519
LLC cells	4	8194	T	I	T4I	0.248
LLC cells	4	8194	T	K	T4K	0.195
LLC cells	4	8194	T	E	T4E	0
LLC cells	4	8194	T	P	T4P	-0.004
LLC cells	4	8194	T	S	T4S	-0.007
LLC cells	4	8194	T	D	T4D	-0.077
LLC cells	4	8194	T	Q	T4Q	-0.143
LLC cells	4	8194	T	A	T4A	-0.253
LLC cells	4	8194	T	N	T4N	-0.441
LLC cells	4	8194	T	C	T4C	-0.455
LLC cells	4	8194	T	Y	T4Y	-0.455
LLC cells	4	8194	T	V	T4V	-0.499
LLC cells	4	8194	T	M	T4M	-0.501
LLC cells	4	8194	T	F	T4F	-1.131
LLC cells	4	8194	T	R	T4R	-1.19
LLC cells	4	8194	T	H	T4H	-1.232
LLC cells	4	8194	T	G	T4G	-2.224
LLC cells	4	8194	T	L	T4L	-2.586
Aag2 cells	4	8194	T	H	T4H	-0.947
Aag2 cells	4	8194	T	L	T4L	-0.698
Aag2 cells	4	8194	T	G	T4G	-0.634
Aag2 cells	4	8194	T	V	T4V	-0.558
Aag2 cells	4	8194	T	M	T4M	-0.5
Aag2 cells	4	8194	T	S	T4S	-0.487
Aag2 cells	4	8194	T	D	T4D	-0.454
Aag2 cells	4	8194	T	F	T4F	-0.316
Aag2 cells	4	8194	T	P	T4P	-0.143
Aag2 cells	4	8194	T	Q	T4Q	-0.138
Aag2 cells	4	8194	T	A	T4A	-0.044
Aag2 cells	4	8194	T	E	T4E	0
Aag2 cells	4	8194	T	R	T4R	0.193
Aag2 cells	4	8194	T	W	T4W	0.3
Aag2 cells	4	8194	T	K	T4K	0.386
Aag2 cells	4	8194	T	N	T4N	0.414
Aag2 cells	4	8194	T	I	T4I	0.534
Aag2 cells	4	8194	T	Y	T4Y	1.594
Aag2 cells	4	8194	T	C	T4C	2.031
A albopictus	4	8194	T	G	T4G	-2.318
A albopictus	4	8194	T	L	T4L	-2.182
A albopictus	4	8194	T	D	T4D	-1.902
A albopictus	4	8194	T	V	T4V	-1.332
A albopictus	4	8194	T	H	T4H	-1.29
A albopictus	4	8194	T	F	T4F	-1.094
A albopictus	4	8194	T	S	T4S	-0.972
A albopictus	4	8194	T	M	T4M	-0.498
A albopictus	4	8194	T	N	T4N	-0.498
A albopictus	4	8194	T	W	T4W	-0.46
A albopictus	4	8194	T	C	T4C	-0.434
A albopictus	4	8194	T	Y	T4Y	-0.434
A albopictus	4	8194	T	Q	T4Q	-0.331
A albopictus	4	8194	T	R	T4R	-0.28
A albopictus	4	8194	T	A	T4A	-0.179
A albopictus	4	8194	T	E	T4E	-0.001
A albopictus	4	8194	T	I	T4I	0.065
A albopictus	4	8194	T	K	T4K	0.151
A albopictus	4	8194	T	P	T4P	0.84
A aegypti	4	8194	T	L	T4L	-2.371
A aegypti	4	8194	T	G	T4G	-2.323
A aegypti	4	8194	T	D	T4D	-1.48
A aegypti	4	8194	T	V	T4V	-1.405
A aegypti	4	8194	T	H	T4H	-1.294
A aegypti	4	8194	T	F	T4F	-1.162
A aegypti	4	8194	T	K	T4K	-1.06
A aegypti	4	8194	T	S	T4S	-0.743
A aegypti	4	8194	T	M	T4M	-0.501
A aegypti	4	8194	T	N	T4N	-0.501
A aegypti	4	8194	T	W	T4W	-0.501
A aegypti	4	8194	T	C	T4C	-0.485
A aegypti	4	8194	T	Y	T4Y	-0.485
A aegypti	4	8194	T	I	T4I	-0.362
A aegypti	4	8194	T	Q	T4Q	-0.358
A aegypti	4	8194	T	A	T4A	-0.27
A aegypti	4	8194	T	P	T4P	-0.264
A aegypti	4	8194	T	E	T4E	-0.001
A aegypti	4	8194	T	R	T4R	0.013
mouse	5	8197	V	L	V5L	0.185
mouse	5	8197	V	D	V5D	0.078
mouse	5	8197	V	I	V5I	-0.001
mouse	5	8197	V	W	V5W	-0.001
mouse	5	8197	V	E	V5E	-0.241
mouse	5	8197	V	A	V5A	-0.243
mouse	5	8197	V	F	V5F	-0.326
mouse	5	8197	V	K	V5K	-0.426
mouse	5	8197	V	H	V5H	-0.471
mouse	5	8197	V	Q	V5Q	-0.517
mouse	5	8197	V	M	V5M	-0.519
mouse	5	8197	V	C	V5C	-0.729
mouse	5	8197	V	Y	V5Y	-1.183
mouse	5	8197	V	N	V5N	-1.233
mouse	5	8197	V	T	V5T	-1.416
mouse	5	8197	V	P	V5P	-1.441
mouse	5	8197	V	G	V5G	-1.522
mouse	5	8197	V	R	V5R	-1.552
mouse	5	8197	V	S	V5S	-2.27
LLC cells	5	8197	V	D	V5D	1.02
LLC cells	5	8197	V	Q	V5Q	0.27
LLC cells	5	8197	V	L	V5L	0.107
LLC cells	5	8197	V	I	V5I	-0.001
LLC cells	5	8197	V	W	V5W	-0.001
LLC cells	5	8197	V	M	V5M	-0.233
LLC cells	5	8197	V	F	V5F	-0.444
LLC cells	5	8197	V	P	V5P	-0.473
LLC cells	5	8197	V	K	V5K	-0.499
LLC cells	5	8197	V	H	V5H	-0.501
LLC cells	5	8197	V	A	V5A	-0.569
LLC cells	5	8197	V	G	V5G	-0.694
LLC cells	5	8197	V	E	V5E	-0.745
LLC cells	5	8197	V	C	V5C	-0.794
LLC cells	5	8197	V	S	V5S	-1.076
LLC cells	5	8197	V	N	V5N	-1.413
LLC cells	5	8197	V	Y	V5Y	-1.427
LLC cells	5	8197	V	T	V5T	-1.603
LLC cells	5	8197	V	R	V5R	-2.001
Aag2 cells	5	8197	V	S	V5S	-1.925
Aag2 cells	5	8197	V	Y	V5Y	-0.637
Aag2 cells	5	8197	V	M	V5M	-0.525
Aag2 cells	5	8197	V	C	V5C	-0.499
Aag2 cells	5	8197	V	F	V5F	-0.499
Aag2 cells	5	8197	V	H	V5H	0
Aag2 cells	5	8197	V	W	V5W	0.001
Aag2 cells	5	8197	V	A	V5A	0.059
Aag2 cells	5	8197	V	G	V5G	0.135
Aag2 cells	5	8197	V	N	V5N	0.184
Aag2 cells	5	8197	V	E	V5E	0.27
Aag2 cells	5	8197	V	K	V5K	0.298
Aag2 cells	5	8197	V	T	V5T	0.321
Aag2 cells	5	8197	V	Q	V5Q	0.392
Aag2 cells	5	8197	V	D	V5D	0.69
Aag2 cells	5	8197	V	R	V5R	0.788
Aag2 cells	5	8197	V	P	V5P	1.433
Aag2 cells	5	8197	V	L	V5L	1.876
Aag2 cells	5	8197	V	I	V5I	2.44
A albopictus	5	8197	V	S	V5S	-3.992
A albopictus	5	8197	V	R	V5R	-1.954
A albopictus	5	8197	V	P	V5P	-1.701
A albopictus	5	8197	V	T	V5T	-1.662
A albopictus	5	8197	V	N	V5N	-1.501
A albopictus	5	8197	V	Y	V5Y	-1.242
A albopictus	5	8197	V	D	V5D	-1.182
A albopictus	5	8197	V	G	V5G	-1.026
A albopictus	5	8197	V	M	V5M	-0.844
A albopictus	5	8197	V	C	V5C	-0.71
A albopictus	5	8197	V	L	V5L	-0.71
A albopictus	5	8197	V	A	V5A	-0.623
A albopictus	5	8197	V	E	V5E	-0.622
A albopictus	5	8197	V	K	V5K	-0.501
A albopictus	5	8197	V	H	V5H	-0.439
A albopictus	5	8197	V	F	V5F	-0.438
A albopictus	5	8197	V	I	V5I	-0.002
A albopictus	5	8197	V	W	V5W	-0.001
A albopictus	5	8197	V	Q	V5Q	0.561
A aegypti	5	8197	V	S	V5S	-3.965
A aegypti	5	8197	V	P	V5P	-2.086
A aegypti	5	8197	V	R	V5R	-1.954
A aegypti	5	8197	V	T	V5T	-1.662
A aegypti	5	8197	V	N	V5N	-1.501
A aegypti	5	8197	V	Y	V5Y	-1.489
A aegypti	5	8197	V	G	V5G	-0.922
A aegypti	5	8197	V	C	V5C	-0.708
A aegypti	5	8197	V	M	V5M	-0.657
A aegypti	5	8197	V	L	V5L	-0.656
A aegypti	5	8197	V	Q	V5Q	-0.591
A aegypti	5	8197	V	F	V5F	-0.501
A aegypti	5	8197	V	H	V5H	-0.501
A aegypti	5	8197	V	K	V5K	-0.501
A aegypti	5	8197	V	E	V5E	-0.475
A aegypti	5	8197	V	D	V5D	-0.413
A aegypti	5	8197	V	A	V5A	-0.396
A aegypti	5	8197	V	I	V5I	-0.001
A aegypti	5	8197	V	W	V5W	-0.001
mouse	6	8200	T	K	T6K	0.016
mouse	6	8200	T	E	T6E	-0.001
mouse	6	8200	T	F	T6F	-0.001
mouse	6	8200	T	M	T6M	-0.001
mouse	6	8200	T	Y	T6Y	-0.001
mouse	6	8200	T	S	T6S	-0.103
mouse	6	8200	T	I	T6I	-0.246
mouse	6	8200	T	A	T6A	-0.488
mouse	6	8200	T	P	T6P	-0.634
mouse	6	8200	T	C	T6C	-0.753
mouse	6	8200	T	W	T6W	-0.86
mouse	6	8200	T	V	T6V	-0.874
mouse	6	8200	T	L	T6L	-0.913
mouse	6	8200	T	N	T6N	-0.913
mouse	6	8200	T	D	T6D	-1.152
mouse	6	8200	T	H	T6H	-1.168
mouse	6	8200	T	Q	T6Q	-1.208
mouse	6	8200	T	R	T6R	-1.475
mouse	6	8200	T	G	T6G	-2.121
LLC cells	6	8200	T	K	T6K	0.703
LLC cells	6	8200	T	S	T6S	0.651
LLC cells	6	8200	T	E	T6E	-0.001
LLC cells	6	8200	T	F	T6F	-0.001
LLC cells	6	8200	T	M	T6M	-0.001
LLC cells	6	8200	T	Y	T6Y	-0.001
LLC cells	6	8200	T	I	T6I	-0.012
LLC cells	6	8200	T	D	T6D	-0.079
LLC cells	6	8200	T	V	T6V	-0.217
LLC cells	6	8200	T	W	T6W	-0.501
LLC cells	6	8200	T	Q	T6Q	-0.719
LLC cells	6	8200	T	C	T6C	-0.731
LLC cells	6	8200	T	A	T6A	-0.738
LLC cells	6	8200	T	N	T6N	-0.938
LLC cells	6	8200	T	P	T6P	-1.113
LLC cells	6	8200	T	H	T6H	-1.293
LLC cells	6	8200	T	L	T6L	-1.293
LLC cells	6	8200	T	R	T6R	-1.556
LLC cells	6	8200	T	G	T6G	-2.323
Aag2 cells	6	8200	T	P	T6P	-0.894
Aag2 cells	6	8200	T	C	T6C	-0.792
Aag2 cells	6	8200	T	D	T6D	-0.784
Aag2 cells	6	8200	T	W	T6W	-0.499
Aag2 cells	6	8200	T	G	T6G	-0.457
Aag2 cells	6	8200	T	R	T6R	-0.351
Aag2 cells	6	8200	T	I	T6I	-0.121
Aag2 cells	6	8200	T	F	T6F	0.001
Aag2 cells	6	8200	T	Q	T6Q	0.073
Aag2 cells	6	8200	T	N	T6N	0.103
Aag2 cells	6	8200	T	A	T6A	0.123
Aag2 cells	6	8200	T	S	T6S	0.338
Aag2 cells	6	8200	T	V	T6V	0.395
Aag2 cells	6	8200	T	H	T6H	0.444
Aag2 cells	6	8200	T	Y	T6Y	0.733
Aag2 cells	6	8200	T	M	T6M	0.844
Aag2 cells	6	8200	T	L	T6L	1.064
Aag2 cells	6	8200	T	E	T6E	1.077
Aag2 cells	6	8200	T	K	T6K	1.397
A albopictus	6	8200	T	G	T6G	-2.052
A albopictus	6	8200	T	Q	T6Q	-1.561
A albopictus	6	8200	T	D	T6D	-1.404
A albopictus	6	8200	T	V	T6V	-1.293
A albopictus	6	8200	T	H	T6H	-1.188
A albopictus	6	8200	T	W	T6W	-1.178
A albopictus	6	8200	T	R	T6R	-1.108
A albopictus	6	8200	T	L	T6L	-1.094
A albopictus	6	8200	T	N	T6N	-1.094
A albopictus	6	8200	T	A	T6A	-0.988
A albopictus	6	8200	T	C	T6C	-0.711
A albopictus	6	8200	T	S	T6S	-0.575
A albopictus	6	8200	T	P	T6P	-0.521
A albopictus	6	8200	T	I	T6I	-0.243
A albopictus	6	8200	T	M	T6M	-0.002
A albopictus	6	8200	T	E	T6E	-0.001
A albopictus	6	8200	T	F	T6F	-0.001
A albopictus	6	8200	T	Y	T6Y	-0.001
A albopictus	6	8200	T	K	T6K	0.484
A aegypti	6	8200	T	G	T6G	-2.323
A aegypti	6	8200	T	R	T6R	-1.583
A aegypti	6	8200	T	D	T6D	-1.405
A aegypti	6	8200	T	H	T6H	-1.293
A aegypti	6	8200	T	L	T6L	-1.293
A aegypti	6	8200	T	N	T6N	-1.293
A aegypti	6	8200	T	W	T6W	-1.282
A aegypti	6	8200	T	V	T6V	-1.188
A aegypti	6	8200	T	I	T6I	-1.018
A aegypti	6	8200	T	C	T6C	-0.793
A aegypti	6	8200	T	A	T6A	-0.75
A aegypti	6	8200	T	Q	T6Q	-0.699
A aegypti	6	8200	T	K	T6K	-0.485
A aegypti	6	8200	T	P	T6P	-0.26
A aegypti	6	8200	T	S	T6S	-0.048
A aegypti	6	8200	T	E	T6E	-0.002
A aegypti	6	8200	T	M	T6M	-0.002
A aegypti	6	8200	T	F	T6F	-0.001
A aegypti	6	8200	T	Y	T6Y	-0.001
mouse	7	8203	A	D	A7D	0.339
mouse	7	8203	A	C	A7C	-0.001
mouse	7	8203	A	K	A7K	-0.001
mouse	7	8203	A	M	A7M	-0.001
mouse	7	8203	A	Q	A7Q	-0.001
mouse	7	8203	A	S	A7S	-0.185
mouse	7	8203	A	N	A7N	-0.299
mouse	7	8203	A	H	A7H	-0.313
mouse	7	8203	A	Y	A7Y	-0.315
mouse	7	8203	A	L	A7L	-0.422
mouse	7	8203	A	F	A7F	-0.438
mouse	7	8203	A	V	A7V	-0.471
mouse	7	8203	A	T	A7T	-0.48
mouse	7	8203	A	W	A7W	-0.647
mouse	7	8203	A	P	A7P	-0.674
mouse	7	8203	A	E	A7E	-0.8
mouse	7	8203	A	I	A7I	-1.258
mouse	7	8203	A	R	A7R	-1.628
mouse	7	8203	A	G	A7G	-1.965
LLC cells	7	8203	A	Y	A7Y	1.012
LLC cells	7	8203	A	D	A7D	0.158
LLC cells	7	8203	A	P	A7P	0.07
LLC cells	7	8203	A	C	A7C	-0.001
LLC cells	7	8203	A	K	A7K	-0.001
LLC cells	7	8203	A	M	A7M	-0.001
LLC cells	7	8203	A	Q	A7Q	-0.001
LLC cells	7	8203	A	H	A7H	-0.449
LLC cells	7	8203	A	N	A7N	-0.459
LLC cells	7	8203	A	T	A7T	-0.471
LLC cells	7	8203	A	L	A7L	-0.489
LLC cells	7	8203	A	F	A7F	-0.501
LLC cells	7	8203	A	V	A7V	-0.702
LLC cells	7	8203	A	W	A7W	-0.946
LLC cells	7	8203	A	E	A7E	-0.949
LLC cells	7	8203	A	G	A7G	-1.017
LLC cells	7	8203	A	S	A7S	-1.187
LLC cells	7	8203	A	R	A7R	-1.501
LLC cells	7	8203	A	I	A7I	-1.712
Aag2 cells	7	8203	A	W	A7W	-1
Aag2 cells	7	8203	A	I	A7I	-0.781
Aag2 cells	7	8203	A	N	A7N	-0.5
Aag2 cells	7	8203	A	G	A7G	-0.495
Aag2 cells	7	8203	A	T	A7T	-0.458
Aag2 cells	7	8203	A	L	A7L	-0.212
Aag2 cells	7	8203	A	P	A7P	-0.171
Aag2 cells	7	8203	A	R	A7R	-0.1
Aag2 cells	7	8203	A	M	A7M	0
Aag2 cells	7	8203	A	Y	A7Y	0.102
Aag2 cells	7	8203	A	S	A7S	0.175
Aag2 cells	7	8203	A	C	A7C	0.581
Aag2 cells	7	8203	A	V	A7V	0.649
Aag2 cells	7	8203	A	F	A7F	0.719
Aag2 cells	7	8203	A	E	A7E	0.788
Aag2 cells	7	8203	A	H	A7H	1.081
Aag2 cells	7	8203	A	K	A7K	1.081
Aag2 cells	7	8203	A	D	A7D	1.29
Aag2 cells	7	8203	A	Q	A7Q	1.311
A albopictus	7	8203	A	R	A7R	-2.086
A albopictus	7	8203	A	L	A7L	-2.014
A albopictus	7	8203	A	G	A7G	-1.81
A albopictus	7	8203	A	I	A7I	-1.658
A albopictus	7	8203	A	Y	A7Y	-1.301
A albopictus	7	8203	A	E	A7E	-1.001
A albopictus	7	8203	A	T	A7T	-0.944
A albopictus	7	8203	A	W	A7W	-0.908
A albopictus	7	8203	A	V	A7V	-0.887
A albopictus	7	8203	A	H	A7H	-0.441
A albopictus	7	8203	A	N	A7N	-0.441
A albopictus	7	8203	A	F	A7F	-0.401
A albopictus	7	8203	A	C	A7C	-0.001
A albopictus	7	8203	A	K	A7K	-0.001
A albopictus	7	8203	A	M	A7M	-0.001
A albopictus	7	8203	A	Q	A7Q	-0.001
A albopictus	7	8203	A	S	A7S	0.08
A albopictus	7	8203	A	D	A7D	0.303
A albopictus	7	8203	A	P	A7P	0.76
A aegypti	7	8203	A	G	A7G	-2.345
A aegypti	7	8203	A	R	A7R	-2.086
A aegypti	7	8203	A	I	A7I	-1.789
A aegypti	7	8203	A	S	A7S	-1.769
A aegypti	7	8203	A	P	A7P	-1.529
A aegypti	7	8203	A	L	A7L	-1.458
A aegypti	7	8203	A	V	A7V	-1.082
A aegypti	7	8203	A	E	A7E	-1.001
A aegypti	7	8203	A	W	A7W	-0.998
A aegypti	7	8203	A	T	A7T	-0.846
A aegypti	7	8203	A	D	A7D	-0.816
A aegypti	7	8203	A	F	A7F	-0.501
A aegypti	7	8203	A	H	A7H	-0.501
A aegypti	7	8203	A	N	A7N	-0.498
A aegypti	7	8203	A	Y	A7Y	-0.486
A aegypti	7	8203	A	C	A7C	-0.001
A aegypti	7	8203	A	K	A7K	-0.001
A aegypti	7	8203	A	M	A7M	-0.001
A aegypti	7	8203	A	Q	A7Q	-0.001
mouse	8	8206	M	V	M8V	-0.018
mouse	8	8206	M	T	M8T	-0.226
mouse	8	8206	M	I	M8I	-0.269
mouse	8	8206	M	K	M8K	-0.325
mouse	8	8206	M	D	M8D	-0.331
mouse	8	8206	M	Q	M8Q	-0.364
mouse	8	8206	M	F	M8F	-0.428
mouse	8	8206	M	Y	M8Y	-0.434
mouse	8	8206	M	N	M8N	-0.528
mouse	8	8206	M	H	M8H	-0.605
mouse	8	8206	M	L	M8L	-0.641
mouse	8	8206	M	G	M8G	-0.642
mouse	8	8206	M	W	M8W	-0.694
mouse	8	8206	M	C	M8C	-0.731
mouse	8	8206	M	E	M8E	-0.804
mouse	8	8206	M	A	M8A	-1.114
mouse	8	8206	M	P	M8P	-1.385
mouse	8	8206	M	S	M8S	-1.422
mouse	8	8206	M	R	M8R	-1.769
LLC cells	8	8206	M	C	M8C	2.951
LLC cells	8	8206	M	Q	M8Q	1.493
LLC cells	8	8206	M	T	M8T	0.204
LLC cells	8	8206	M	H	M8H	0.202
LLC cells	8	8206	M	I	M8I	-0.031
LLC cells	8	8206	M	V	M8V	-0.093
LLC cells	8	8206	M	K	M8K	-0.184
LLC cells	8	8206	M	Y	M8Y	-0.393
LLC cells	8	8206	M	G	M8G	-0.448
LLC cells	8	8206	M	D	M8D	-0.481
LLC cells	8	8206	M	F	M8F	-0.5
LLC cells	8	8206	M	N	M8N	-0.732
LLC cells	8	8206	M	L	M8L	-0.736
LLC cells	8	8206	M	W	M8W	-0.932
LLC cells	8	8206	M	E	M8E	-0.948
LLC cells	8	8206	M	A	M8A	-1.222
LLC cells	8	8206	M	P	M8P	-1.5
LLC cells	8	8206	M	S	M8S	-1.609
LLC cells	8	8206	M	R	M8R	-2.223
Aag2 cells	8	8206	M	A	M8A	-0.49
Aag2 cells	8	8206	M	R	M8R	-0.347
Aag2 cells	8	8206	M	K	M8K	-0.289
Aag2 cells	8	8206	M	P	M8P	-0.28
Aag2 cells	8	8206	M	W	M8W	-0.134
Aag2 cells	8	8206	M	C	M8C	-0.1
Aag2 cells	8	8206	M	L	M8L	-0.053
Aag2 cells	8	8206	M	V	M8V	0.004
Aag2 cells	8	8206	M	T	M8T	0.103
Aag2 cells	8	8206	M	I	M8I	0.17
Aag2 cells	8	8206	M	N	M8N	0.302
Aag2 cells	8	8206	M	Q	M8Q	0.302
Aag2 cells	8	8206	M	D	M8D	0.366
Aag2 cells	8	8206	M	Y	M8Y	0.545
Aag2 cells	8	8206	M	S	M8S	0.576
Aag2 cells	8	8206	M	F	M8F	0.72
Aag2 cells	8	8206	M	G	M8G	0.819
Aag2 cells	8	8206	M	E	M8E	1.112
Aag2 cells	8	8206	M	H	M8H	1.293
A albopictus	8	8206	M	V	M8V	-1.671
A albopictus	8	8206	M	P	M8P	-1.662
A albopictus	8	8206	M	S	M8S	-1.662
A albopictus	8	8206	M	R	M8R	-1.651
A albopictus	8	8206	M	Y	M8Y	-1.642
A albopictus	8	8206	M	A	M8A	-1.307
A albopictus	8	8206	M	C	M8C	-1.098
A albopictus	8	8206	M	K	M8K	-0.982
A albopictus	8	8206	M	W	M8W	-0.901
A albopictus	8	8206	M	G	M8G	-0.896
A albopictus	8	8206	M	E	M8E	-0.844
A albopictus	8	8206	M	T	M8T	-0.739
A albopictus	8	8206	M	H	M8H	-0.711
A albopictus	8	8206	M	N	M8N	-0.705
A albopictus	8	8206	M	L	M8L	-0.636
A albopictus	8	8206	M	I	M8I	-0.463
A albopictus	8	8206	M	D	M8D	-0.461
A albopictus	8	8206	M	Q	M8Q	-0.461
A albopictus	8	8206	M	F	M8F	-0.44
A aegypti	8	8206	M	S	M8S	-1.793
A aegypti	8	8206	M	P	M8P	-1.662
A aegypti	8	8206	M	R	M8R	-1.542
A aegypti	8	8206	M	A	M8A	-1.501
A aegypti	8	8206	M	Y	M8Y	-1.433
A aegypti	8	8206	M	E	M8E	-1.001
A aegypti	8	8206	M	G	M8G	-0.993
A aegypti	8	8206	M	W	M8W	-0.989
A aegypti	8	8206	M	C	M8C	-0.933
A aegypti	8	8206	M	H	M8H	-0.793
A aegypti	8	8206	M	N	M8N	-0.783
A aegypti	8	8206	M	L	M8L	-0.587
A aegypti	8	8206	M	D	M8D	-0.501
A aegypti	8	8206	M	F	M8F	-0.501
A aegypti	8	8206	M	Q	M8Q	-0.501
A aegypti	8	8206	M	I	M8I	-0.484
A aegypti	8	8206	M	K	M8K	-0.396
A aegypti	8	8206	M	T	M8T	-0.396
A aegypti	8	8206	M	V	M8V	-0.255
mouse	9	8209	C	F	C9F	0.733
mouse	9	8209	C	Y	C9Y	0.025
mouse	9	8209	C	M	C9M	-0.001
mouse	9	8209	C	R	C9R	-0.138
mouse	9	8209	C	W	C9W	-0.408
mouse	9	8209	C	E	C9E	-0.426
mouse	9	8209	C	G	C9G	-0.703
mouse	9	8209	C	Q	C9Q	-0.744
mouse	9	8209	C	A	C9A	-0.789
mouse	9	8209	C	K	C9K	-0.802
mouse	9	8209	C	N	C9N	-0.858
mouse	9	8209	C	V	C9V	-0.991
mouse	9	8209	C	D	C9D	-1.039
mouse	9	8209	C	S	C9S	-1.072
mouse	9	8209	C	P	C9P	-1.392
mouse	9	8209	C	L	C9L	-1.44
mouse	9	8209	C	H	C9H	-1.499
mouse	9	8209	C	I	C9I	-2.245
mouse	9	8209	C	T	C9T	-2.375
LLC cells	9	8209	C	A	C9A	2.293
LLC cells	9	8209	C	E	C9E	0.543
LLC cells	9	8209	C	P	C9P	0.474
LLC cells	9	8209	C	Y	C9Y	0.107
LLC cells	9	8209	C	V	C9V	0.048
LLC cells	9	8209	C	M	C9M	0
LLC cells	9	8209	C	F	C9F	-0.051
LLC cells	9	8209	C	R	C9R	-0.328
LLC cells	9	8209	C	N	C9N	-0.448
LLC cells	9	8209	C	K	C9K	-0.5
LLC cells	9	8209	C	G	C9G	-0.517
LLC cells	9	8209	C	W	C9W	-0.708
LLC cells	9	8209	C	S	C9S	-0.814
LLC cells	9	8209	C	Q	C9Q	-0.948
LLC cells	9	8209	C	D	C9D	-1.431
LLC cells	9	8209	C	H	C9H	-1.661
LLC cells	9	8209	C	T	C9T	-1.78
LLC cells	9	8209	C	L	C9L	-2
LLC cells	9	8209	C	I	C9I	-2.377
Aag2 cells	9	8209	C	I	C9I	-2.377
Aag2 cells	9	8209	C	T	C9T	-1.675
Aag2 cells	9	8209	C	A	C9A	-1.008
Aag2 cells	9	8209	C	Q	C9Q	-0.793
Aag2 cells	9	8209	C	P	C9P	-0.74
Aag2 cells	9	8209	C	D	C9D	-0.629
Aag2 cells	9	8209	C	E	C9E	-0.499
Aag2 cells	9	8209	C	Y	C9Y	-0.3
Aag2 cells	9	8209	C	L	C9L	-0.107
Aag2 cells	9	8209	C	W	C9W	-0.094
Aag2 cells	9	8209	C	R	C9R	-0.005
Aag2 cells	9	8209	C	M	C9M	0
Aag2 cells	9	8209	C	N	C9N	0.102
Aag2 cells	9	8209	C	S	C9S	0.135
Aag2 cells	9	8209	C	V	C9V	0.343
Aag2 cells	9	8209	C	H	C9H	0.474
Aag2 cells	9	8209	C	F	C9F	0.557
Aag2 cells	9	8209	C	K	C9K	0.698
Aag2 cells	9	8209	C	G	C9G	1.104
A albopictus	9	8209	C	T	C9T	-2.9
A albopictus	9	8209	C	I	C9I	-2.114
A albopictus	9	8209	C	L	C9L	-1.777
A albopictus	9	8209	C	V	C9V	-1.632
A albopictus	9	8209	C	A	C9A	-1.599
A albopictus	9	8209	C	P	C9P	-1.452
A albopictus	9	8209	C	H	C9H	-1.421
A albopictus	9	8209	C	D	C9D	-1.379
A albopictus	9	8209	C	S	C9S	-1.17
A albopictus	9	8209	C	N	C9N	-1.169
A albopictus	9	8209	C	K	C9K	-1.001
A albopictus	9	8209	C	Q	C9Q	-1.001
A albopictus	9	8209	C	W	C9W	-0.859
A albopictus	9	8209	C	G	C9G	-0.651
A albopictus	9	8209	C	R	C9R	-0.641
A albopictus	9	8209	C	E	C9E	-0.437
A albopictus	9	8209	C	M	C9M	-0.001
A albopictus	9	8209	C	Y	C9Y	0.085
A albopictus	9	8209	C	F	C9F	1.208
A aegypti	9	8209	C	T	C9T	-2.691
A aegypti	9	8209	C	A	C9A	-2.494
A aegypti	9	8209	C	I	C9I	-2.146
A aegypti	9	8209	C	L	C9L	-2.001
A aegypti	9	8209	C	H	C9H	-1.662
A aegypti	9	8209	C	D	C9D	-1.493
A aegypti	9	8209	C	V	C9V	-1.384
A aegypti	9	8209	C	F	C9F	-1.291
A aegypti	9	8209	C	N	C9N	-1.283
A aegypti	9	8209	C	P	C9P	-1.193
A aegypti	9	8209	C	S	C9S	-1.08
A aegypti	9	8209	C	K	C9K	-1.001
A aegypti	9	8209	C	Q	C9Q	-1.001
A aegypti	9	8209	C	G	C9G	-0.794
A aegypti	9	8209	C	R	C9R	-0.534
A aegypti	9	8209	C	E	C9E	-0.501
A aegypti	9	8209	C	Y	C9Y	-0.012
A aegypti	9	8209	C	M	C9M	-0.002
A aegypti	9	8209	C	W	C9W	0.24
mouse	10	8212	L	I	L10I	0.263
mouse	10	8212	L	H	L10H	0.116
mouse	10	8212	L	C	L10C	-0.319
mouse	10	8212	L	V	L10V	-0.355
mouse	10	8212	L	N	L10N	-0.361
mouse	10	8212	L	Q	L10Q	-0.378
mouse	10	8212	L	K	L10K	-0.475
mouse	10	8212	L	P	L10P	-0.598
mouse	10	8212	L	F	L10F	-0.647
mouse	10	8212	L	M	L10M	-0.702
mouse	10	8212	L	R	L10R	-0.738
mouse	10	8212	L	G	L10G	-0.744
mouse	10	8212	L	E	L10E	-0.758
mouse	10	8212	L	S	L10S	-0.868
mouse	10	8212	L	T	L10T	-1.102
mouse	10	8212	L	D	L10D	-1.135
mouse	10	8212	L	Y	L10Y	-1.392
mouse	10	8212	L	W	L10W	-1.808
mouse	10	8212	L	A	L10A	-1.908
LLC cells	10	8212	L	F	L10F	1.275
LLC cells	10	8212	L	G	L10G	0.636
LLC cells	10	8212	L	S	L10S	0.341
LLC cells	10	8212	L	V	L10V	0.319
LLC cells	10	8212	L	I	L10I	0.096
LLC cells	10	8212	L	H	L10H	0.093
LLC cells	10	8212	L	R	L10R	-0.077
LLC cells	10	8212	L	P	L10P	-0.186
LLC cells	10	8212	L	E	L10E	-0.222
LLC cells	10	8212	L	Q	L10Q	-0.491
LLC cells	10	8212	L	C	L10C	-0.498
LLC cells	10	8212	L	K	L10K	-0.498
LLC cells	10	8212	L	N	L10N	-0.498
LLC cells	10	8212	L	W	L10W	-0.498
LLC cells	10	8212	L	M	L10M	-0.791
LLC cells	10	8212	L	T	L10T	-1.498
LLC cells	10	8212	L	Y	L10Y	-1.506
LLC cells	10	8212	L	D	L10D	-1.55
LLC cells	10	8212	L	A	L10A	-2.32
Aag2 cells	10	8212	L	W	L10W	-2.464
Aag2 cells	10	8212	L	Y	L10Y	-0.741
Aag2 cells	10	8212	L	P	L10P	-0.727
Aag2 cells	10	8212	L	Q	L10Q	-0.498
Aag2 cells	10	8212	L	V	L10V	-0.411
Aag2 cells	10	8212	L	F	L10F	-0.387
Aag2 cells	10	8212	L	T	L10T	-0.248
Aag2 cells	10	8212	L	D	L10D	-0.042
Aag2 cells	10	8212	L	M	L10M	-0.033
Aag2 cells	10	8212	L	H	L10H	-0.032
Aag2 cells	10	8212	L	A	L10A	-0.002
Aag2 cells	10	8212	L	R	L10R	-0.002
Aag2 cells	10	8212	L	C	L10C	0.259
Aag2 cells	10	8212	L	K	L10K	0.332
Aag2 cells	10	8212	L	S	L10S	0.333
Aag2 cells	10	8212	L	E	L10E	0.46
Aag2 cells	10	8212	L	G	L10G	0.569
Aag2 cells	10	8212	L	I	L10I	0.833
Aag2 cells	10	8212	L	N	L10N	1.563
A albopictus	10	8212	L	A	L10A	-2.401
A albopictus	10	8212	L	W	L10W	-2.291
A albopictus	10	8212	L	S	L10S	-1.663
A albopictus	10	8212	L	Y	L10Y	-1.456
A albopictus	10	8212	L	D	L10D	-1.449
A albopictus	10	8212	L	T	L10T	-1.295
A albopictus	10	8212	L	P	L10P	-1.256
A albopictus	10	8212	L	G	L10G	-0.995
A albopictus	10	8212	L	R	L10R	-0.92
A albopictus	10	8212	L	F	L10F	-0.845
A albopictus	10	8212	L	E	L10E	-0.702
A albopictus	10	8212	L	M	L10M	-0.648
A albopictus	10	8212	L	H	L10H	-0.525
A albopictus	10	8212	L	N	L10N	-0.495
A albopictus	10	8212	L	Q	L10Q	-0.495
A albopictus	10	8212	L	V	L10V	-0.456
A albopictus	10	8212	L	C	L10C	-0.432
A albopictus	10	8212	L	K	L10K	-0.432
A albopictus	10	8212	L	I	L10I	1.275
A aegypti	10	8212	L	A	L10A	-2.552
A aegypti	10	8212	L	W	L10W	-2.441
A aegypti	10	8212	L	I	L10I	-1.835
A aegypti	10	8212	L	D	L10D	-1.662
A aegypti	10	8212	L	Y	L10Y	-1.576
A aegypti	10	8212	L	T	L10T	-1.501
A aegypti	10	8212	L	F	L10F	-1.294
A aegypti	10	8212	L	G	L10G	-1
A aegypti	10	8212	L	R	L10R	-0.985
A aegypti	10	8212	L	P	L10P	-0.863
A aegypti	10	8212	L	S	L10S	-0.828
A aegypti	10	8212	L	E	L10E	-0.793
A aegypti	10	8212	L	M	L10M	-0.793
A aegypti	10	8212	L	Q	L10Q	-0.513
A aegypti	10	8212	L	C	L10C	-0.501
A aegypti	10	8212	L	K	L10K	-0.501
A aegypti	10	8212	L	N	L10N	-0.501
A aegypti	10	8212	L	H	L10H	-0.399
A aegypti	10	8212	L	V	L10V	-0.361
mouse	11	8215	L	W	L11W	0.163
mouse	11	8215	L	C	L11C	0
mouse	11	8215	L	M	L11M	-0.051
mouse	11	8215	L	Q	L11Q	-0.08
mouse	11	8215	L	G	L11G	-0.299
mouse	11	8215	L	E	L11E	-0.311
mouse	11	8215	L	K	L11K	-0.335
mouse	11	8215	L	N	L11N	-0.429
mouse	11	8215	L	D	L11D	-0.434
mouse	11	8215	L	F	L11F	-0.434
mouse	11	8215	L	P	L11P	-0.596
mouse	11	8215	L	H	L11H	-0.646
mouse	11	8215	L	Y	L11Y	-0.685
mouse	11	8215	L	R	L11R	-0.828
mouse	11	8215	L	V	L11V	-0.88
mouse	11	8215	L	I	L11I	-1.569
mouse	11	8215	L	S	L11S	-1.722
mouse	11	8215	L	T	L11T	-1.851
mouse	11	8215	L	A	L11A	-2.033
LLC cells	11	8215	L	W	L11W	2.193
LLC cells	11	8215	L	G	L11G	1.139
LLC cells	11	8215	L	M	L11M	0.375
LLC cells	11	8215	L	Q	L11Q	0.211
LLC cells	11	8215	L	C	L11C	-0.002
LLC cells	11	8215	L	Y	L11Y	-0.098
LLC cells	11	8215	L	D	L11D	-0.443
LLC cells	11	8215	L	E	L11E	-0.455
LLC cells	11	8215	L	P	L11P	-0.466
LLC cells	11	8215	L	V	L11V	-0.468
LLC cells	11	8215	L	K	L11K	-0.486
LLC cells	11	8215	L	N	L11N	-0.498
LLC cells	11	8215	L	F	L11F	-0.499
LLC cells	11	8215	L	S	L11S	-0.581
LLC cells	11	8215	L	H	L11H	-0.79
LLC cells	11	8215	L	R	L11R	-0.952
LLC cells	11	8215	L	I	L11I	-1.064
LLC cells	11	8215	L	T	L11T	-1.072
LLC cells	11	8215	L	A	L11A	-1.261
Aag2 cells	11	8215	L	A	L11A	-1.817
Aag2 cells	11	8215	L	S	L11S	-0.654
Aag2 cells	11	8215	L	D	L11D	-0.498
Aag2 cells	11	8215	L	N	L11N	-0.37
Aag2 cells	11	8215	L	R	L11R	-0.348
Aag2 cells	11	8215	L	P	L11P	-0.337
Aag2 cells	11	8215	L	V	L11V	-0.329
Aag2 cells	11	8215	L	Y	L11Y	-0.236
Aag2 cells	11	8215	L	K	L11K	-0.032
Aag2 cells	11	8215	L	H	L11H	0.031
Aag2 cells	11	8215	L	Q	L11Q	0.164
Aag2 cells	11	8215	L	G	L11G	0.238
Aag2 cells	11	8215	L	W	L11W	0.323
Aag2 cells	11	8215	L	T	L11T	0.629
Aag2 cells	11	8215	L	M	L11M	0.717
Aag2 cells	11	8215	L	I	L11I	0.787
Aag2 cells	11	8215	L	C	L11C	0.824
Aag2 cells	11	8215	L	E	L11E	0.824
Aag2 cells	11	8215	L	F	L11F	1.422
A albopictus	11	8215	L	S	L11S	-2.787
A albopictus	11	8215	L	A	L11A	-2.534
A albopictus	11	8215	L	T	L11T	-2.16
A albopictus	11	8215	L	I	L11I	-2.016
A albopictus	11	8215	L	V	L11V	-1.179
A albopictus	11	8215	L	G	L11G	-0.998
A albopictus	11	8215	L	R	L11R	-0.953
A albopictus	11	8215	L	W	L11W	-0.856
A albopictus	11	8215	L	H	L11H	-0.792
A albopictus	11	8215	L	Y	L11Y	-0.792
A albopictus	11	8215	L	P	L11P	-0.626
A albopictus	11	8215	L	Q	L11Q	-0.506
A albopictus	11	8215	L	D	L11D	-0.499
A albopictus	11	8215	L	N	L11N	-0.499
A albopictus	11	8215	L	F	L11F	-0.47
A albopictus	11	8215	L	K	L11K	-0.47
A albopictus	11	8215	L	E	L11E	-0.401
A albopictus	11	8215	L	C	L11C	0
A albopictus	11	8215	L	M	L11M	0.817
A aegypti	11	8215	L	S	L11S	-3.144
A aegypti	11	8215	L	A	L11A	-2.685
A aegypti	11	8215	L	M	L11M	-2.298
A aegypti	11	8215	L	T	L11T	-2.162
A aegypti	11	8215	L	I	L11I	-2.151
A aegypti	11	8215	L	R	L11R	-0.915
A aegypti	11	8215	L	H	L11H	-0.794
A aegypti	11	8215	L	Y	L11Y	-0.794
A aegypti	11	8215	L	W	L11W	-0.76
A aegypti	11	8215	L	G	L11G	-0.649
A aegypti	11	8215	L	P	L11P	-0.624
A aegypti	11	8215	L	V	L11V	-0.581
A aegypti	11	8215	L	F	L11F	-0.503
A aegypti	11	8215	L	K	L11K	-0.503
A aegypti	11	8215	L	D	L11D	-0.501
A aegypti	11	8215	L	N	L11N	-0.501
A aegypti	11	8215	L	E	L11E	-0.494
A aegypti	11	8215	L	C	L11C	-0.003
A aegypti	11	8215	L	Q	L11Q	0.057
mouse	12	8218	A	E	A12E	0.506
mouse	12	8218	A	V	A12V	0.179
mouse	12	8218	A	W	A12W	-0.313
mouse	12	8218	A	K	A12K	-0.337
mouse	12	8218	A	C	A12C	-0.431
mouse	12	8218	A	M	A12M	-0.473
mouse	12	8218	A	G	A12G	-0.529
mouse	12	8218	A	F	A12F	-0.531
mouse	12	8218	A	Y	A12Y	-0.565
mouse	12	8218	A	T	A12T	-0.693
mouse	12	8218	A	R	A12R	-0.733
mouse	12	8218	A	S	A12S	-0.868
mouse	12	8218	A	D	A12D	-0.912
mouse	12	8218	A	P	A12P	-1.013
mouse	12	8218	A	N	A12N	-1.058
mouse	12	8218	A	H	A12H	-1.525
mouse	12	8218	A	I	A12I	-1.685
mouse	12	8218	A	L	A12L	-1.938
mouse	12	8218	A	Q	A12Q	-2.13
LLC cells	12	8218	A	V	A12V	0.943
LLC cells	12	8218	A	E	A12E	0.504
LLC cells	12	8218	A	R	A12R	0.039
LLC cells	12	8218	A	W	A12W	0
LLC cells	12	8218	A	T	A12T	-0.105
LLC cells	12	8218	A	G	A12G	-0.204
LLC cells	12	8218	A	P	A12P	-0.471
LLC cells	12	8218	A	K	A12K	-0.488
LLC cells	12	8218	A	M	A12M	-0.5
LLC cells	12	8218	A	N	A12N	-0.509
LLC cells	12	8218	A	L	A12L	-0.567
LLC cells	12	8218	A	F	A12F	-0.733
LLC cells	12	8218	A	Y	A12Y	-0.776
LLC cells	12	8218	A	Q	A12Q	-0.793
LLC cells	12	8218	A	S	A12S	-1.015
LLC cells	12	8218	A	C	A12C	-1.221
LLC cells	12	8218	A	D	A12D	-1.232
LLC cells	12	8218	A	H	A12H	-2.004
LLC cells	12	8218	A	I	A12I	-2.198
Aag2 cells	12	8218	A	C	A12C	-1.293
Aag2 cells	12	8218	A	D	A12D	-1.293
Aag2 cells	12	8218	A	N	A12N	-1.162
Aag2 cells	12	8218	A	P	A12P	-1.095
Aag2 cells	12	8218	A	H	A12H	-1
Aag2 cells	12	8218	A	R	A12R	-0.982
Aag2 cells	12	8218	A	I	A12I	-0.864
Aag2 cells	12	8218	A	Q	A12Q	-0.677
Aag2 cells	12	8218	A	T	A12T	-0.571
Aag2 cells	12	8218	A	M	A12M	-0.501
Aag2 cells	12	8218	A	S	A12S	-0.052
Aag2 cells	12	8218	A	V	A12V	-0.026
Aag2 cells	12	8218	A	L	A12L	0.23
Aag2 cells	12	8218	A	G	A12G	0.514
Aag2 cells	12	8218	A	Y	A12Y	0.622
Aag2 cells	12	8218	A	K	A12K	0.721
Aag2 cells	12	8218	A	W	A12W	0.759
Aag2 cells	12	8218	A	F	A12F	0.821
Aag2 cells	12	8218	A	E	A12E	0.915
A albopictus	12	8218	A	Q	A12Q	-2.635
A albopictus	12	8218	A	L	A12L	-2.191
A albopictus	12	8218	A	I	A12I	-2.143
A albopictus	12	8218	A	H	A12H	-1.952
A albopictus	12	8218	A	R	A12R	-1.772
A albopictus	12	8218	A	C	A12C	-1.181
A albopictus	12	8218	A	D	A12D	-1.094
A albopictus	12	8218	A	P	A12P	-1.044
A albopictus	12	8218	A	N	A12N	-0.998
A albopictus	12	8218	A	Y	A12Y	-0.753
A albopictus	12	8218	A	F	A12F	-0.711
A albopictus	12	8218	A	T	A12T	-0.619
A albopictus	12	8218	A	K	A12K	-0.471
A albopictus	12	8218	A	W	A12W	-0.44
A albopictus	12	8218	A	M	A12M	-0.437
A albopictus	12	8218	A	S	A12S	-0.326
A albopictus	12	8218	A	G	A12G	-0.325
A albopictus	12	8218	A	V	A12V	0.402
A albopictus	12	8218	A	E	A12E	0.902
A aegypti	12	8218	A	Q	A12Q	-2.785
A aegypti	12	8218	A	L	A12L	-2.654
A aegypti	12	8218	A	I	A12I	-2.285
A aegypti	12	8218	A	H	A12H	-2.079
A aegypti	12	8218	A	S	A12S	-1.436
A aegypti	12	8218	A	D	A12D	-1.295
A aegypti	12	8218	A	C	A12C	-1.287
A aegypti	12	8218	A	R	A12R	-1.175
A aegypti	12	8218	A	N	A12N	-1.164
A aegypti	12	8218	A	P	A12P	-1.008
A aegypti	12	8218	A	T	A12T	-0.875
A aegypti	12	8218	A	Y	A12Y	-0.794
A aegypti	12	8218	A	F	A12F	-0.787
A aegypti	12	8218	A	G	A12G	-0.642
A aegypti	12	8218	A	M	A12M	-0.503
A aegypti	12	8218	A	K	A12K	-0.502
A aegypti	12	8218	A	W	A12W	-0.496
A aegypti	12	8218	A	E	A12E	-0.409
A aegypti	12	8218	A	V	A12V	-0.242
mouse	13	8221	N	K	N13K	0.085
mouse	13	8221	N	W	N13W	-0.001
mouse	13	8221	N	S	N13S	-0.156
mouse	13	8221	N	I	N13I	-0.236
mouse	13	8221	N	D	N13D	-0.305
mouse	13	8221	N	Y	N13Y	-0.348
mouse	13	8221	N	M	N13M	-0.465
mouse	13	8221	N	C	N13C	-0.517
mouse	13	8221	N	Q	N13Q	-0.81
mouse	13	8221	N	V	N13V	-0.81
mouse	13	8221	N	A	N13A	-0.871
mouse	13	8221	N	H	N13H	-1.05
mouse	13	8221	N	E	N13E	-1.088
mouse	13	8221	N	F	N13F	-1.1
mouse	13	8221	N	T	N13T	-1.224
mouse	13	8221	N	L	N13L	-1.267
mouse	13	8221	N	G	N13G	-1.569
mouse	13	8221	N	R	N13R	-2.023
mouse	13	8221	N	P	N13P	-2.274
LLC cells	13	8221	N	M	N13M	1.094
LLC cells	13	8221	N	C	N13C	0.972
LLC cells	13	8221	N	A	N13A	0.779
LLC cells	13	8221	N	I	N13I	0.173
LLC cells	13	8221	N	W	N13W	0
LLC cells	13	8221	N	Y	N13Y	-0.099
LLC cells	13	8221	N	S	N13S	-0.154
LLC cells	13	8221	N	D	N13D	-0.213
LLC cells	13	8221	N	E	N13E	-0.314
LLC cells	13	8221	N	K	N13K	-0.431
LLC cells	13	8221	N	F	N13F	-0.508
LLC cells	13	8221	N	T	N13T	-0.904
LLC cells	13	8221	N	Q	N13Q	-0.948
LLC cells	13	8221	N	V	N13V	-0.948
LLC cells	13	8221	N	H	N13H	-1.019
LLC cells	13	8221	N	L	N13L	-1.708
LLC cells	13	8221	N	G	N13G	-1.713
LLC cells	13	8221	N	R	N13R	-2.56
LLC cells	13	8221	N	P	N13P	-2.661
Aag2 cells	13	8221	N	P	N13P	-1.906
Aag2 cells	13	8221	N	F	N13F	-1.293
Aag2 cells	13	8221	N	L	N13L	-0.916
Aag2 cells	13	8221	N	D	N13D	-0.856
Aag2 cells	13	8221	N	M	N13M	-0.839
Aag2 cells	13	8221	N	Y	N13Y	-0.595
Aag2 cells	13	8221	N	H	N13H	-0.547
Aag2 cells	13	8221	N	Q	N13Q	-0.177
Aag2 cells	13	8221	N	S	N13S	-0.137
Aag2 cells	13	8221	N	R	N13R	-0.073
Aag2 cells	13	8221	N	G	N13G	-0.067
Aag2 cells	13	8221	N	E	N13E	-0.058
Aag2 cells	13	8221	N	A	N13A	0.029
Aag2 cells	13	8221	N	K	N13K	0.082
Aag2 cells	13	8221	N	C	N13C	0.115
Aag2 cells	13	8221	N	I	N13I	0.314
Aag2 cells	13	8221	N	V	N13V	0.625
Aag2 cells	13	8221	N	T	N13T	0.746
Aag2 cells	13	8221	N	W	N13W	0.755
A albopictus	13	8221	N	R	N13R	-2.5
A albopictus	13	8221	N	P	N13P	-2.395
A albopictus	13	8221	N	E	N13E	-2.086
A albopictus	13	8221	N	G	N13G	-1.793
A albopictus	13	8221	N	L	N13L	-1.572
A albopictus	13	8221	N	T	N13T	-1.565
A albopictus	13	8221	N	H	N13H	-1.193
A albopictus	13	8221	N	A	N13A	-1.179
A albopictus	13	8221	N	F	N13F	-1.118
A albopictus	13	8221	N	C	N13C	-1.019
A albopictus	13	8221	N	Q	N13Q	-1.001
A albopictus	13	8221	N	V	N13V	-1.001
A albopictus	13	8221	N	M	N13M	-0.705
A albopictus	13	8221	N	K	N13K	-0.62
A albopictus	13	8221	N	D	N13D	-0.527
A albopictus	13	8221	N	Y	N13Y	-0.256
A albopictus	13	8221	N	W	N13W	-0.001
A albopictus	13	8221	N	S	N13S	0.071
A albopictus	13	8221	N	I	N13I	0.184
A aegypti	13	8221	N	P	N13P	-2.662
A aegypti	13	8221	N	R	N13R	-2.657
A aegypti	13	8221	N	H	N13H	-2.501
A aegypti	13	8221	N	G	N13G	-1.793
A aegypti	13	8221	N	E	N13E	-1.686
A aegypti	13	8221	N	F	N13F	-1.293
A aegypti	13	8221	N	A	N13A	-1.29
A aegypti	13	8221	N	L	N13L	-1.181
A aegypti	13	8221	N	T	N13T	-1.155
A aegypti	13	8221	N	C	N13C	-1.083
A aegypti	13	8221	N	Q	N13Q	-1.001
A aegypti	13	8221	N	V	N13V	-1.001
A aegypti	13	8221	N	M	N13M	-0.789
A aegypti	13	8221	N	D	N13D	-0.433
A aegypti	13	8221	N	Y	N13Y	-0.342
A aegypti	13	8221	N	K	N13K	-0.034
A aegypti	13	8221	N	S	N13S	-0.034
A aegypti	13	8221	N	W	N13W	-0.001
A aegypti	13	8221	N	I	N13I	0.056
mouse	14	8224	V	E	V14E	0.181
mouse	14	8224	V	F	V14F	-0.003
mouse	14	8224	V	K	V14K	-0.003
mouse	14	8224	V	A	V14A	-0.29
mouse	14	8224	V	W	V14W	-0.318
mouse	14	8224	V	M	V14M	-0.34
mouse	14	8224	V	Q	V14Q	-0.431
mouse	14	8224	V	C	V14C	-0.448
mouse	14	8224	V	Y	V14Y	-0.532
mouse	14	8224	V	L	V14L	-0.758
mouse	14	8224	V	D	V14D	-0.766
mouse	14	8224	V	I	V14I	-0.823
mouse	14	8224	V	N	V14N	-0.925
mouse	14	8224	V	T	V14T	-1.243
mouse	14	8224	V	H	V14H	-1.244
mouse	14	8224	V	R	V14R	-1.273
mouse	14	8224	V	G	V14G	-1.562
mouse	14	8224	V	S	V14S	-1.986
mouse	14	8224	V	P	V14P	-2.327
LLC cells	14	8224	V	Y	V14Y	1.22
LLC cells	14	8224	V	F	V14F	-0.002
LLC cells	14	8224	V	K	V14K	-0.002
LLC cells	14	8224	V	L	V14L	-0.158
LLC cells	14	8224	V	E	V14E	-0.239
LLC cells	14	8224	V	H	V14H	-0.248
LLC cells	14	8224	V	A	V14A	-0.398
LLC cells	14	8224	V	I	V14I	-0.43
LLC cells	14	8224	V	W	V14W	-0.46
LLC cells	14	8224	V	M	V14M	-0.489
LLC cells	14	8224	V	Q	V14Q	-0.5
LLC cells	14	8224	V	C	V14C	-0.572
LLC cells	14	8224	V	D	V14D	-0.777
LLC cells	14	8224	V	N	V14N	-1.002
LLC cells	14	8224	V	T	V14T	-1.113
LLC cells	14	8224	V	R	V14R	-1.707
LLC cells	14	8224	V	G	V14G	-1.923
LLC cells	14	8224	V	S	V14S	-2.327
LLC cells	14	8224	V	P	V14P	-2.456
Aag2 cells	14	8224	V	S	V14S	-2.404
Aag2 cells	14	8224	V	P	V14P	-2.161
Aag2 cells	14	8224	V	G	V14G	-1.459
Aag2 cells	14	8224	V	Y	V14Y	-1.02
Aag2 cells	14	8224	V	H	V14H	-0.916
Aag2 cells	14	8224	V	D	V14D	-0.793
Aag2 cells	14	8224	V	W	V14W	-0.501
Aag2 cells	14	8224	V	I	V14I	-0.175
Aag2 cells	14	8224	V	L	V14L	-0.112
Aag2 cells	14	8224	V	M	V14M	0
Aag2 cells	14	8224	V	N	V14N	0
Aag2 cells	14	8224	V	A	V14A	0.07
Aag2 cells	14	8224	V	E	V14E	0.126
Aag2 cells	14	8224	V	K	V14K	0.534
Aag2 cells	14	8224	V	R	V14R	0.58
Aag2 cells	14	8224	V	T	V14T	0.687
Aag2 cells	14	8224	V	Q	V14Q	0.811
Aag2 cells	14	8224	V	C	V14C	1.058
Aag2 cells	14	8224	V	F	V14F	1.237
A albopictus	14	8224	V	S	V14S	-2.405
A albopictus	14	8224	V	C	V14C	-2.347
A albopictus	14	8224	V	P	V14P	-2.189
A albopictus	14	8224	V	R	V14R	-1.658
A albopictus	14	8224	V	T	V14T	-1.586
A albopictus	14	8224	V	H	V14H	-1.407
A albopictus	14	8224	V	I	V14I	-1.102
A albopictus	14	8224	V	D	V14D	-1.001
A albopictus	14	8224	V	Y	V14Y	-0.932
A albopictus	14	8224	V	N	V14N	-0.845
A albopictus	14	8224	V	G	V14G	-0.834
A albopictus	14	8224	V	A	V14A	-0.573
A albopictus	14	8224	V	Q	V14Q	-0.501
A albopictus	14	8224	V	M	V14M	-0.469
A albopictus	14	8224	V	W	V14W	-0.441
A albopictus	14	8224	V	L	V14L	-0.316
A albopictus	14	8224	V	E	V14E	-0.057
A albopictus	14	8224	V	F	V14F	-0.003
A albopictus	14	8224	V	K	V14K	-0.003
A aegypti	14	8224	V	P	V14P	-2.457
A aegypti	14	8224	V	S	V14S	-2.405
A aegypti	14	8224	V	H	V14H	-1.792
A aegypti	14	8224	V	R	V14R	-1.791
A aegypti	14	8224	V	G	V14G	-1.636
A aegypti	14	8224	V	T	V14T	-1.48
A aegypti	14	8224	V	C	V14C	-1.098
A aegypti	14	8224	V	N	V14N	-1.003
A aegypti	14	8224	V	D	V14D	-1.001
A aegypti	14	8224	V	I	V14I	-0.847
A aegypti	14	8224	V	L	V14L	-0.797
A aegypti	14	8224	V	Y	V14Y	-0.746
A aegypti	14	8224	V	M	V14M	-0.502
A aegypti	14	8224	V	Q	V14Q	-0.501
A aegypti	14	8224	V	W	V14W	-0.5
A aegypti	14	8224	V	A	V14A	-0.492
A aegypti	14	8224	V	E	V14E	-0.095
A aegypti	14	8224	V	F	V14F	-0.003
A aegypti	14	8224	V	K	V14K	-0.003
mouse	15	8227	S	C	S15C	0.132
mouse	15	8227	S	Y	S15Y	0.091
mouse	15	8227	S	D	S15D	-0.002
mouse	15	8227	S	W	S15W	-0.002
mouse	15	8227	S	V	S15V	-0.381
mouse	15	8227	S	K	S15K	-0.409
mouse	15	8227	S	M	S15M	-0.434
mouse	15	8227	S	T	S15T	-0.458
mouse	15	8227	S	L	S15L	-0.511
mouse	15	8227	S	F	S15F	-0.527
mouse	15	8227	S	P	S15P	-0.631
mouse	15	8227	S	I	S15I	-0.701
mouse	15	8227	S	E	S15E	-0.813
mouse	15	8227	S	H	S15H	-0.822
mouse	15	8227	S	A	S15A	-0.893
mouse	15	8227	S	N	S15N	-1.025
mouse	15	8227	S	G	S15G	-1.098
mouse	15	8227	S	Q	S15Q	-1.715
mouse	15	8227	S	R	S15R	-1.727
LLC cells	15	8227	S	L	S15L	1.97
LLC cells	15	8227	S	D	S15D	0.641
LLC cells	15	8227	S	P	S15P	0.341
LLC cells	15	8227	S	F	S15F	0.321
LLC cells	15	8227	S	Y	S15Y	0.296
LLC cells	15	8227	S	W	S15W	-0.002
LLC cells	15	8227	S	V	S15V	-0.221
LLC cells	15	8227	S	A	S15A	-0.261
LLC cells	15	8227	S	H	S15H	-0.436
LLC cells	15	8227	S	K	S15K	-0.498
LLC cells	15	8227	S	M	S15M	-0.498
LLC cells	15	8227	S	C	S15C	-0.516
LLC cells	15	8227	S	T	S15T	-0.571
LLC cells	15	8227	S	I	S15I	-0.727
LLC cells	15	8227	S	E	S15E	-0.792
LLC cells	15	8227	S	N	S15N	-0.913
LLC cells	15	8227	S	G	S15G	-1.161
LLC cells	15	8227	S	R	S15R	-2.024
LLC cells	15	8227	S	Q	S15Q	-2.229
Aag2 cells	15	8227	S	Q	S15Q	-2.334
Aag2 cells	15	8227	S	A	S15A	-1.148
Aag2 cells	15	8227	S	R	S15R	-1.13
Aag2 cells	15	8227	S	E	S15E	-0.999
Aag2 cells	15	8227	S	T	S15T	-0.948
Aag2 cells	15	8227	S	P	S15P	-0.548
Aag2 cells	15	8227	S	M	S15M	-0.498
Aag2 cells	15	8227	S	G	S15G	-0.419
Aag2 cells	15	8227	S	F	S15F	-0.395
Aag2 cells	15	8227	S	L	S15L	-0.252
Aag2 cells	15	8227	S	D	S15D	0.001
Aag2 cells	15	8227	S	W	S15W	0.002
Aag2 cells	15	8227	S	I	S15I	0.052
Aag2 cells	15	8227	S	N	S15N	0.134
Aag2 cells	15	8227	S	C	S15C	0.205
Aag2 cells	15	8227	S	K	S15K	0.307
Aag2 cells	15	8227	S	H	S15H	0.537
Aag2 cells	15	8227	S	Y	S15Y	0.672
Aag2 cells	15	8227	S	V	S15V	0.842
A albopictus	15	8227	S	R	S15R	-2.812
A albopictus	15	8227	S	I	S15I	-2.4
A albopictus	15	8227	S	Q	S15Q	-2.191
A albopictus	15	8227	S	L	S15L	-1.716
A albopictus	15	8227	S	F	S15F	-1.69
A albopictus	15	8227	S	H	S15H	-1.185
A albopictus	15	8227	S	G	S15G	-1.1
A albopictus	15	8227	S	P	S15P	-1.049
A albopictus	15	8227	S	E	S15E	-0.997
A albopictus	15	8227	S	T	S15T	-0.912
A albopictus	15	8227	S	N	S15N	-0.881
A albopictus	15	8227	S	K	S15K	-0.497
A albopictus	15	8227	S	V	S15V	-0.497
A albopictus	15	8227	S	M	S15M	-0.463
A albopictus	15	8227	S	A	S15A	-0.118
A albopictus	15	8227	S	W	S15W	-0.012
A albopictus	15	8227	S	D	S15D	-0.001
A albopictus	15	8227	S	C	S15C	0.541
A albopictus	15	8227	S	Y	S15Y	0.759
A aegypti	15	8227	S	R	S15R	-2.97
A aegypti	15	8227	S	Q	S15Q	-2.338
A aegypti	15	8227	S	Y	S15Y	-2.326
A aegypti	15	8227	S	I	S15I	-1.713
A aegypti	15	8227	S	H	S15H	-1.516
A aegypti	15	8227	S	F	S15F	-1.498
A aegypti	15	8227	S	L	S15L	-1.467
A aegypti	15	8227	S	N	S15N	-1.293
A aegypti	15	8227	S	G	S15G	-1.163
A aegypti	15	8227	S	T	S15T	-1.161
A aegypti	15	8227	S	E	S15E	-1.001
A aegypti	15	8227	S	A	S15A	-0.983
A aegypti	15	8227	S	P	S15P	-0.783
A aegypti	15	8227	S	K	S15K	-0.516
A aegypti	15	8227	S	M	S15M	-0.501
A aegypti	15	8227	S	V	S15V	-0.501
A aegypti	15	8227	S	C	S15C	-0.216
A aegypti	15	8227	S	W	S15W	-0.017
A aegypti	15	8227	S	D	S15D	-0.001
mouse	16	8230	F	L	F16L	-0.036
mouse	16	8230	F	Y	F16Y	-0.275
mouse	16	8230	F	D	F16D	-0.333
mouse	16	8230	F	W	F16W	-0.337
mouse	16	8230	F	I	F16I	-0.339
mouse	16	8230	F	M	F16M	-0.444
mouse	16	8230	F	K	F16K	-0.49
mouse	16	8230	F	S	F16S	-0.5
mouse	16	8230	F	C	F16C	-0.515
mouse	16	8230	F	Q	F16Q	-0.591
mouse	16	8230	F	P	F16P	-0.651
mouse	16	8230	F	G	F16G	-1.22
mouse	16	8230	F	V	F16V	-1.393
mouse	16	8230	F	R	F16R	-1.497
mouse	16	8230	F	H	F16H	-1.531
mouse	16	8230	F	E	F16E	-1.682
mouse	16	8230	F	N	F16N	-1.697
mouse	16	8230	F	A	F16A	-1.935
mouse	16	8230	F	T	F16T	-2.346
LLC cells	16	8230	F	P	F16P	1.543
LLC cells	16	8230	F	S	F16S	0.455
LLC cells	16	8230	F	C	F16C	0.25
LLC cells	16	8230	F	I	F16I	0.181
LLC cells	16	8230	F	D	F16D	0.001
LLC cells	16	8230	F	Q	F16Q	0.001
LLC cells	16	8230	F	L	F16L	-0.081
LLC cells	16	8230	F	W	F16W	-0.492
LLC cells	16	8230	F	K	F16K	-0.499
LLC cells	16	8230	F	M	F16M	-0.499
LLC cells	16	8230	F	Y	F16Y	-0.546
LLC cells	16	8230	F	H	F16H	-1.017
LLC cells	16	8230	F	V	F16V	-1.134
LLC cells	16	8230	F	G	F16G	-1.292
LLC cells	16	8230	F	A	F16A	-1.558
LLC cells	16	8230	F	E	F16E	-1.792
LLC cells	16	8230	F	N	F16N	-1.792
LLC cells	16	8230	F	R	F16R	-1.945
LLC cells	16	8230	F	T	F16T	-2.934
Aag2 cells	16	8230	F	H	F16H	-2.087
Aag2 cells	16	8230	F	G	F16G	-1.585
Aag2 cells	16	8230	F	N	F16N	-1.292
Aag2 cells	16	8230	F	T	F16T	-1.201
Aag2 cells	16	8230	F	V	F16V	-1.174
Aag2 cells	16	8230	F	E	F16E	-1.041
Aag2 cells	16	8230	F	K	F16K	-1
Aag2 cells	16	8230	F	P	F16P	-0.813
Aag2 cells	16	8230	F	Q	F16Q	-0.792
Aag2 cells	16	8230	F	A	F16A	-0.743
Aag2 cells	16	8230	F	R	F16R	-0.573
Aag2 cells	16	8230	F	W	F16W	-0.502
Aag2 cells	16	8230	F	M	F16M	-0.5
Aag2 cells	16	8230	F	S	F16S	-0.358
Aag2 cells	16	8230	F	Y	F16Y	-0.244
Aag2 cells	16	8230	F	C	F16C	0.201
Aag2 cells	16	8230	F	I	F16I	0.248
Aag2 cells	16	8230	F	L	F16L	0.439
Aag2 cells	16	8230	F	D	F16D	1.885
A albopictus	16	8230	F	T	F16T	-2.864
A albopictus	16	8230	F	A	F16A	-2.419
A albopictus	16	8230	F	H	F16H	-1.954
A albopictus	16	8230	F	P	F16P	-1.895
A albopictus	16	8230	F	R	F16R	-1.891
A albopictus	16	8230	F	V	F16V	-1.875
A albopictus	16	8230	F	N	F16N	-1.611
A albopictus	16	8230	F	E	F16E	-1.601
A albopictus	16	8230	F	G	F16G	-1.583
A albopictus	16	8230	F	K	F16K	-0.998
A albopictus	16	8230	F	Q	F16Q	-0.791
A albopictus	16	8230	F	S	F16S	-0.693
A albopictus	16	8230	F	M	F16M	-0.498
A albopictus	16	8230	F	D	F16D	-0.473
A albopictus	16	8230	F	W	F16W	-0.473
A albopictus	16	8230	F	C	F16C	-0.339
A albopictus	16	8230	F	I	F16I	-0.074
A albopictus	16	8230	F	Y	F16Y	0.039
A albopictus	16	8230	F	L	F16L	0.859
A aegypti	16	8230	F	T	F16T	-3.026
A aegypti	16	8230	F	A	F16A	-2.568
A aegypti	16	8230	F	V	F16V	-2.224
A aegypti	16	8230	F	H	F16H	-2.088
A aegypti	16	8230	F	R	F16R	-2.004
A aegypti	16	8230	F	L	F16L	-1.828
A aegypti	16	8230	F	E	F16E	-1.794
A aegypti	16	8230	F	N	F16N	-1.794
A aegypti	16	8230	F	P	F16P	-1.6
A aegypti	16	8230	F	G	F16G	-1.586
A aegypti	16	8230	F	K	F16K	-0.992
A aegypti	16	8230	F	Q	F16Q	-0.793
A aegypti	16	8230	F	W	F16W	-0.504
A aegypti	16	8230	F	M	F16M	-0.502
A aegypti	16	8230	F	D	F16D	-0.501
A aegypti	16	8230	F	S	F16S	-0.487
A aegypti	16	8230	F	C	F16C	-0.473
A aegypti	16	8230	F	I	F16I	-0.306
A aegypti	16	8230	F	Y	F16Y	-0.175
mouse	17	8233	P	M	P17M	-0.007
mouse	17	8233	P	W	P17W	-0.007
mouse	17	8233	P	Y	P17Y	-0.007
mouse	17	8233	P	T	P17T	-0.165
mouse	17	8233	P	H	P17H	-0.216
mouse	17	8233	P	L	P17L	-0.281
mouse	17	8233	P	Q	P17Q	-0.289
mouse	17	8233	P	K	P17K	-0.494
mouse	17	8233	P	E	P17E	-0.54
mouse	17	8233	P	F	P17F	-0.604
mouse	17	8233	P	A	P17A	-0.652
mouse	17	8233	P	G	P17G	-0.732
mouse	17	8233	P	D	P17D	-0.935
mouse	17	8233	P	R	P17R	-0.94
mouse	17	8233	P	N	P17N	-1.496
mouse	17	8233	P	I	P17I	-1.647
mouse	17	8233	P	S	P17S	-1.698
mouse	17	8233	P	V	P17V	-2.053
mouse	17	8233	P	C	P17C	-2.098
LLC cells	17	8233	P	L	P17L	0.825
LLC cells	17	8233	P	T	P17T	0.01
LLC cells	17	8233	P	Q	P17Q	0.001
LLC cells	17	8233	P	M	P17M	-0.001
LLC cells	17	8233	P	W	P17W	-0.001
LLC cells	17	8233	P	Y	P17Y	-0.001
LLC cells	17	8233	P	H	P17H	-0.017
LLC cells	17	8233	P	K	P17K	-0.501
LLC cells	17	8233	P	A	P17A	-0.539
LLC cells	17	8233	P	N	P17N	-0.685
LLC cells	17	8233	P	F	P17F	-0.736
LLC cells	17	8233	P	R	P17R	-0.739
LLC cells	17	8233	P	E	P17E	-0.781
LLC cells	17	8233	P	G	P17G	-1.001
LLC cells	17	8233	P	V	P17V	-1.059
LLC cells	17	8233	P	S	P17S	-1.127
LLC cells	17	8233	P	D	P17D	-1.236
LLC cells	17	8233	P	I	P17I	-2.093
LLC cells	17	8233	P	C	P17C	-2.405
Aag2 cells	17	8233	P	I	P17I	-1.528
Aag2 cells	17	8233	P	V	P17V	-1.397
Aag2 cells	17	8233	P	C	P17C	-1.308
Aag2 cells	17	8233	P	D	P17D	-1.273
Aag2 cells	17	8233	P	S	P17S	-1.242
Aag2 cells	17	8233	P	G	P17G	-1.006
Aag2 cells	17	8233	P	E	P17E	-0.798
Aag2 cells	17	8233	P	N	P17N	-0.577
Aag2 cells	17	8233	P	Q	P17Q	-0.506
Aag2 cells	17	8233	P	K	P17K	-0.498
Aag2 cells	17	8233	P	L	P17L	-0.263
Aag2 cells	17	8233	P	A	P17A	-0.055
Aag2 cells	17	8233	P	R	P17R	-0.033
Aag2 cells	17	8233	P	M	P17M	0.002
Aag2 cells	17	8233	P	W	P17W	0.002
Aag2 cells	17	8233	P	H	P17H	0.33
Aag2 cells	17	8233	P	T	P17T	0.465
Aag2 cells	17	8233	P	F	P17F	0.534
Aag2 cells	17	8233	P	Y	P17Y	0.764
A albopictus	17	8233	P	C	P17C	-2.611
A albopictus	17	8233	P	I	P17I	-2.078
A albopictus	17	8233	P	V	P17V	-1.944
A albopictus	17	8233	P	S	P17S	-1.391
A albopictus	17	8233	P	D	P17D	-1.281
A albopictus	17	8233	P	N	P17N	-1.244
A albopictus	17	8233	P	L	P17L	-1.134
A albopictus	17	8233	P	G	P17G	-0.947
A albopictus	17	8233	P	A	P17A	-0.923
A albopictus	17	8233	P	R	P17R	-0.884
A albopictus	17	8233	P	F	P17F	-0.781
A albopictus	17	8233	P	E	P17E	-0.746
A albopictus	17	8233	P	K	P17K	-0.488
A albopictus	17	8233	P	Q	P17Q	-0.438
A albopictus	17	8233	P	M	P17M	0.01
A albopictus	17	8233	P	W	P17W	0.01
A albopictus	17	8233	P	Y	P17Y	0.01
A albopictus	17	8233	P	T	P17T	1.064
A albopictus	17	8233	P	H	P17H	1.213
A aegypti	17	8233	P	C	P17C	-2.787
A aegypti	17	8233	P	V	P17V	-2.163
A aegypti	17	8233	P	I	P17I	-2.156
A aegypti	17	8233	P	H	P17H	-1.396
A aegypti	17	8233	P	N	P17N	-1.383
A aegypti	17	8233	P	S	P17S	-1.324
A aegypti	17	8233	P	T	P17T	-1.311
A aegypti	17	8233	P	D	P17D	-1.288
A aegypti	17	8233	P	L	P17L	-1.119
A aegypti	17	8233	P	G	P17G	-1.005
A aegypti	17	8233	P	R	P17R	-0.986
A aegypti	17	8233	P	E	P17E	-0.797
A aegypti	17	8233	P	F	P17F	-0.788
A aegypti	17	8233	P	K	P17K	-0.502
A aegypti	17	8233	P	Q	P17Q	-0.499
A aegypti	17	8233	P	A	P17A	-0.187
A aegypti	17	8233	P	M	P17M	-0.006
A aegypti	17	8233	P	W	P17W	-0.006
A aegypti	17	8233	P	Y	P17Y	-0.006
mouse	18	8236	C	M	C18M	-0.001
mouse	18	8236	C	E	C18E	-0.002
mouse	18	8236	C	R	C18R	-0.209
mouse	18	8236	C	F	C18F	-0.23
mouse	18	8236	C	Y	C18Y	-0.331
mouse	18	8236	C	V	C18V	-0.339
mouse	18	8236	C	Q	C18Q	-0.441
mouse	18	8236	C	W	C18W	-0.511
mouse	18	8236	C	S	C18S	-0.52
mouse	18	8236	C	K	C18K	-0.564
mouse	18	8236	C	G	C18G	-0.651
mouse	18	8236	C	A	C18A	-0.737
mouse	18	8236	C	L	C18L	-0.806
mouse	18	8236	C	D	C18D	-0.909
mouse	18	8236	C	T	C18T	-0.976
mouse	18	8236	C	H	C18H	-1.051
mouse	18	8236	C	N	C18N	-1.19
mouse	18	8236	C	I	C18I	-1.302
mouse	18	8236	C	P	C18P	-1.569
LLC cells	18	8236	C	P	C18P	2.738
LLC cells	18	8236	C	F	C18F	1.106
LLC cells	18	8236	C	G	C18G	0.985
LLC cells	18	8236	C	V	C18V	0.265
LLC cells	18	8236	C	E	C18E	0
LLC cells	18	8236	C	K	C18K	-0.001
LLC cells	18	8236	C	M	C18M	-0.001
LLC cells	18	8236	C	Y	C18Y	-0.087
LLC cells	18	8236	C	S	C18S	-0.211
LLC cells	18	8236	C	R	C18R	-0.233
LLC cells	18	8236	C	I	C18I	-0.246
LLC cells	18	8236	C	A	C18A	-0.457
LLC cells	18	8236	C	Q	C18Q	-0.499
LLC cells	18	8236	C	W	C18W	-0.526
LLC cells	18	8236	C	N	C18N	-0.595
LLC cells	18	8236	C	D	C18D	-1.001
LLC cells	18	8236	C	T	C18T	-1.001
LLC cells	18	8236	C	H	C18H	-2.065
LLC cells	18	8236	C	L	C18L	-2.165
Aag2 cells	18	8236	C	H	C18H	-2.315
Aag2 cells	18	8236	C	I	C18I	-1.293
Aag2 cells	18	8236	C	P	C18P	-1.029
Aag2 cells	18	8236	C	D	C18D	-1
Aag2 cells	18	8236	C	K	C18K	-0.793
Aag2 cells	18	8236	C	N	C18N	-0.745
Aag2 cells	18	8236	C	A	C18A	-0.734
Aag2 cells	18	8236	C	Y	C18Y	-0.626
Aag2 cells	18	8236	C	Q	C18Q	-0.5
Aag2 cells	18	8236	C	R	C18R	-0.429
Aag2 cells	18	8236	C	V	C18V	-0.347
Aag2 cells	18	8236	C	E	C18E	0
Aag2 cells	18	8236	C	M	C18M	0
Aag2 cells	18	8236	C	F	C18F	0.048
Aag2 cells	18	8236	C	S	C18S	0.161
Aag2 cells	18	8236	C	T	C18T	0.264
Aag2 cells	18	8236	C	L	C18L	0.451
Aag2 cells	18	8236	C	G	C18G	0.689
Aag2 cells	18	8236	C	W	C18W	1.582
A albopictus	18	8236	C	H	C18H	-3.135
A albopictus	18	8236	C	L	C18L	-2.379
A albopictus	18	8236	C	P	C18P	-1.994
A albopictus	18	8236	C	I	C18I	-1.602
A albopictus	18	8236	C	N	C18N	-1.533
A albopictus	18	8236	C	S	C18S	-1.299
A albopictus	18	8236	C	V	C18V	-1.014
A albopictus	18	8236	C	T	C18T	-1.001
A albopictus	18	8236	C	R	C18R	-0.978
A albopictus	18	8236	C	A	C18A	-0.943
A albopictus	18	8236	C	D	C18D	-0.869
A albopictus	18	8236	C	K	C18K	-0.742
A albopictus	18	8236	C	Y	C18Y	-0.679
A albopictus	18	8236	C	F	C18F	-0.567
A albopictus	18	8236	C	W	C18W	-0.537
A albopictus	18	8236	C	Q	C18Q	-0.501
A albopictus	18	8236	C	G	C18G	-0.218
A albopictus	18	8236	C	E	C18E	-0.002
A albopictus	18	8236	C	M	C18M	-0.002
A aegypti	18	8236	C	H	C18H	-3.135
A aegypti	18	8236	C	L	C18L	-2.259
A aegypti	18	8236	C	P	C18P	-2.001
A aegypti	18	8236	C	N	C18N	-1.659
A aegypti	18	8236	C	F	C18F	-1.375
A aegypti	18	8236	C	I	C18I	-1.294
A aegypti	18	8236	C	A	C18A	-1.002
A aegypti	18	8236	C	D	C18D	-1.002
A aegypti	18	8236	C	T	C18T	-1.002
A aegypti	18	8236	C	V	C18V	-0.96
A aegypti	18	8236	C	S	C18S	-0.877
A aegypti	18	8236	C	K	C18K	-0.795
A aegypti	18	8236	C	G	C18G	-0.757
A aegypti	18	8236	C	R	C18R	-0.743
A aegypti	18	8236	C	Y	C18Y	-0.622
A aegypti	18	8236	C	Q	C18Q	-0.502
A aegypti	18	8236	C	W	C18W	-0.372
A aegypti	18	8236	C	E	C18E	-0.002
A aegypti	18	8236	C	M	C18M	-0.002
mouse	19	8239	F	L	F19L	0.024
mouse	19	8239	F	M	F19M	-0.001
mouse	19	8239	F	N	F19N	-0.001
mouse	19	8239	F	W	F19W	-0.001
mouse	19	8239	F	Y	F19Y	-0.133
mouse	19	8239	F	C	F19C	-0.231
mouse	19	8239	F	S	F19S	-0.306
mouse	19	8239	F	P	F19P	-0.377
mouse	19	8239	F	H	F19H	-0.443
mouse	19	8239	F	D	F19D	-0.487
mouse	19	8239	F	Q	F19Q	-0.546
mouse	19	8239	F	T	F19T	-0.566
mouse	19	8239	F	G	F19G	-0.652
mouse	19	8239	F	K	F19K	-0.664
mouse	19	8239	F	V	F19V	-0.696
mouse	19	8239	F	E	F19E	-0.767
mouse	19	8239	F	A	F19A	-0.918
mouse	19	8239	F	R	F19R	-0.951
mouse	19	8239	F	I	F19I	-0.973
LLC cells	19	8239	F	P	F19P	2.12
LLC cells	19	8239	F	C	F19C	0.248
LLC cells	19	8239	F	L	F19L	0.225
LLC cells	19	8239	F	G	F19G	0.053
LLC cells	19	8239	F	Q	F19Q	0.027
LLC cells	19	8239	F	M	F19M	0.003
LLC cells	19	8239	F	W	F19W	0.003
LLC cells	19	8239	F	N	F19N	0.002
LLC cells	19	8239	F	S	F19S	-0.007
LLC cells	19	8239	F	V	F19V	-0.027
LLC cells	19	8239	F	A	F19A	-0.259
LLC cells	19	8239	F	Y	F19Y	-0.373
LLC cells	19	8239	F	H	F19H	-0.497
LLC cells	19	8239	F	D	F19D	-0.498
LLC cells	19	8239	F	I	F19I	-0.673
LLC cells	19	8239	F	T	F19T	-0.778
LLC cells	19	8239	F	K	F19K	-0.791
LLC cells	19	8239	F	E	F19E	-0.819
LLC cells	19	8239	F	R	F19R	-1.223
Aag2 cells	19	8239	F	K	F19K	-0.788
Aag2 cells	19	8239	F	Q	F19Q	-0.783
Aag2 cells	19	8239	F	R	F19R	-0.339
Aag2 cells	19	8239	F	S	F19S	-0.332
Aag2 cells	19	8239	F	P	F19P	-0.291
Aag2 cells	19	8239	F	I	F19I	-0.147
Aag2 cells	19	8239	F	V	F19V	-0.128
Aag2 cells	19	8239	F	M	F19M	0
Aag2 cells	19	8239	F	N	F19N	0.005
Aag2 cells	19	8239	F	D	F19D	0.265
Aag2 cells	19	8239	F	H	F19H	0.322
Aag2 cells	19	8239	F	G	F19G	0.625
Aag2 cells	19	8239	F	T	F19T	0.676
Aag2 cells	19	8239	F	L	F19L	0.737
Aag2 cells	19	8239	F	A	F19A	0.822
Aag2 cells	19	8239	F	C	F19C	1.349
Aag2 cells	19	8239	F	E	F19E	2.112
Aag2 cells	19	8239	F	Y	F19Y	3.398
Aag2 cells	19	8239	F	W	F19W	4.022
A albopictus	19	8239	F	P	F19P	-1.558
A albopictus	19	8239	F	S	F19S	-1.439
A albopictus	19	8239	F	V	F19V	-1.395
A albopictus	19	8239	F	A	F19A	-1.163
A albopictus	19	8239	F	R	F19R	-1.163
A albopictus	19	8239	F	I	F19I	-1.029
A albopictus	19	8239	F	E	F19E	-0.997
A albopictus	19	8239	F	G	F19G	-0.909
A albopictus	19	8239	F	K	F19K	-0.789
A albopictus	19	8239	F	T	F19T	-0.751
A albopictus	19	8239	F	Q	F19Q	-0.683
A albopictus	19	8239	F	D	F19D	-0.497
A albopictus	19	8239	F	H	F19H	-0.497
A albopictus	19	8239	F	Y	F19Y	-0.233
A albopictus	19	8239	F	M	F19M	-0.002
A albopictus	19	8239	F	N	F19N	0.001
A albopictus	19	8239	F	W	F19W	0.001
A albopictus	19	8239	F	L	F19L	0.805
A albopictus	19	8239	F	C	F19C	0.835
A aegypti	19	8239	F	L	F19L	-1.801
A aegypti	19	8239	F	P	F19P	-1.454
A aegypti	19	8239	F	A	F19A	-1.294
A aegypti	19	8239	F	R	F19R	-1.294
A aegypti	19	8239	F	S	F19S	-1.081
A aegypti	19	8239	F	G	F19G	-1.005
A aegypti	19	8239	F	E	F19E	-1.002
A aegypti	19	8239	F	T	F19T	-0.798
A aegypti	19	8239	F	K	F19K	-0.795
A aegypti	19	8239	F	Q	F19Q	-0.794
A aegypti	19	8239	F	V	F19V	-0.676
A aegypti	19	8239	F	C	F19C	-0.567
A aegypti	19	8239	F	D	F19D	-0.502
A aegypti	19	8239	F	H	F19H	-0.502
A aegypti	19	8239	F	I	F19I	-0.235
A aegypti	19	8239	F	Y	F19Y	-0.191
A aegypti	19	8239	F	M	F19M	-0.006
A aegypti	19	8239	F	N	F19N	-0.004
A aegypti	19	8239	F	W	F19W	-0.004
mouse	20	8242	Q	E	Q20E	0.484
mouse	20	8242	Q	K	Q20K	0.19
mouse	20	8242	Q	F	Q20F	-0.002
mouse	20	8242	Q	M	Q20M	-0.002
mouse	20	8242	Q	H	Q20H	-0.285
mouse	20	8242	Q	P	Q20P	-0.368
mouse	20	8242	Q	R	Q20R	-0.445
mouse	20	8242	Q	L	Q20L	-0.509
mouse	20	8242	Q	N	Q20N	-0.525
mouse	20	8242	Q	C	Q20C	-0.655
mouse	20	8242	Q	D	Q20D	-0.702
mouse	20	8242	Q	T	Q20T	-0.751
mouse	20	8242	Q	W	Q20W	-0.874
mouse	20	8242	Q	S	Q20S	-1.042
mouse	20	8242	Q	I	Q20I	-1.245
mouse	20	8242	Q	Y	Q20Y	-1.281
mouse	20	8242	Q	G	Q20G	-1.419
mouse	20	8242	Q	A	Q20A	-1.536
mouse	20	8242	Q	V	Q20V	-1.736
LLC cells	20	8242	Q	T	Q20T	2.014
LLC cells	20	8242	Q	F	Q20F	1.125
LLC cells	20	8242	Q	N	Q20N	0.42
LLC cells	20	8242	Q	K	Q20K	0.11
LLC cells	20	8242	Q	E	Q20E	0.109
LLC cells	20	8242	Q	M	Q20M	0.001
LLC cells	20	8242	Q	L	Q20L	-0.023
LLC cells	20	8242	Q	V	Q20V	-0.122
LLC cells	20	8242	Q	W	Q20W	-0.225
LLC cells	20	8242	Q	G	Q20G	-0.294
LLC cells	20	8242	Q	R	Q20R	-0.391
LLC cells	20	8242	Q	H	Q20H	-0.684
LLC cells	20	8242	Q	P	Q20P	-0.743
LLC cells	20	8242	Q	S	Q20S	-0.895
LLC cells	20	8242	Q	D	Q20D	-0.937
LLC cells	20	8242	Q	C	Q20C	-0.947
LLC cells	20	8242	Q	A	Q20A	-1.009
LLC cells	20	8242	Q	Y	Q20Y	-1.461
LLC cells	20	8242	Q	I	Q20I	-1.591
Aag2 cells	20	8242	Q	V	Q20V	-1.961
Aag2 cells	20	8242	Q	W	Q20W	-1.284
Aag2 cells	20	8242	Q	Y	Q20Y	-0.581
Aag2 cells	20	8242	Q	I	Q20I	-0.348
Aag2 cells	20	8242	Q	N	Q20N	-0.099
Aag2 cells	20	8242	Q	D	Q20D	-0.081
Aag2 cells	20	8242	Q	S	Q20S	0.05
Aag2 cells	20	8242	Q	H	Q20H	0.149
Aag2 cells	20	8242	Q	T	Q20T	0.293
Aag2 cells	20	8242	Q	R	Q20R	0.381
Aag2 cells	20	8242	Q	F	Q20F	0.419
Aag2 cells	20	8242	Q	P	Q20P	0.562
Aag2 cells	20	8242	Q	G	Q20G	0.582
Aag2 cells	20	8242	Q	E	Q20E	0.766
Aag2 cells	20	8242	Q	K	Q20K	0.774
Aag2 cells	20	8242	Q	M	Q20M	1.631
Aag2 cells	20	8242	Q	C	Q20C	1.635
Aag2 cells	20	8242	Q	A	Q20A	2.411
Aag2 cells	20	8242	Q	L	Q20L	3.849
A albopictus	20	8242	Q	V	Q20V	-3.032
A albopictus	20	8242	Q	I	Q20I	-2.858
A albopictus	20	8242	Q	A	Q20A	-1.622
A albopictus	20	8242	Q	P	Q20P	-1.609
A albopictus	20	8242	Q	Y	Q20Y	-1.498
A albopictus	20	8242	Q	T	Q20T	-1.465
A albopictus	20	8242	Q	G	Q20G	-1.429
A albopictus	20	8242	Q	S	Q20S	-1.374
A albopictus	20	8242	Q	W	Q20W	-1.165
A albopictus	20	8242	Q	C	Q20C	-0.907
A albopictus	20	8242	Q	D	Q20D	-0.878
A albopictus	20	8242	Q	N	Q20N	-0.649
A albopictus	20	8242	Q	L	Q20L	-0.604
A albopictus	20	8242	Q	R	Q20R	-0.4
A albopictus	20	8242	Q	F	Q20F	0.001
A albopictus	20	8242	Q	M	Q20M	0.001
A albopictus	20	8242	Q	H	Q20H	0.014
A albopictus	20	8242	Q	E	Q20E	0.126
A albopictus	20	8242	Q	K	Q20K	0.989
A aegypti	20	8242	Q	V	Q20V	-3.248
A aegypti	20	8242	Q	I	Q20I	-3.015
A aegypti	20	8242	Q	A	Q20A	-1.794
A aegypti	20	8242	Q	K	Q20K	-1.776
A aegypti	20	8242	Q	G	Q20G	-1.587
A aegypti	20	8242	Q	S	Q20S	-1.504
A aegypti	20	8242	Q	Y	Q20Y	-1.504
A aegypti	20	8242	Q	T	Q20T	-1.378
A aegypti	20	8242	Q	W	Q20W	-1.294
A aegypti	20	8242	Q	P	Q20P	-1.242
A aegypti	20	8242	Q	C	Q20C	-1.004
A aegypti	20	8242	Q	D	Q20D	-1.002
A aegypti	20	8242	Q	L	Q20L	-0.978
A aegypti	20	8242	Q	N	Q20N	-0.803
A aegypti	20	8242	Q	R	Q20R	-0.33
A aegypti	20	8242	Q	E	Q20E	-0.144
A aegypti	20	8242	Q	F	Q20F	-0.003
A aegypti	20	8242	Q	M	Q20M	-0.003
A aegypti	20	8242	Q	H	Q20H	0.034
mouse	21	8245	P	Q	P21Q	0.124
mouse	21	8245	P	K	P21K	0
mouse	21	8245	P	Y	P21Y	0
mouse	21	8245	P	S	P21S	-0.168
mouse	21	8245	P	L	P21L	-0.2
mouse	21	8245	P	M	P21M	-0.314
mouse	21	8245	P	T	P21T	-0.343
mouse	21	8245	P	E	P21E	-0.429
mouse	21	8245	P	D	P21D	-0.441
mouse	21	8245	P	G	P21G	-0.545
mouse	21	8245	P	W	P21W	-0.568
mouse	21	8245	P	R	P21R	-0.581
mouse	21	8245	P	F	P21F	-0.712
mouse	21	8245	P	N	P21N	-1.04
mouse	21	8245	P	V	P21V	-1.102
mouse	21	8245	P	C	P21C	-1.312
mouse	21	8245	P	A	P21A	-1.339
mouse	21	8245	P	H	P21H	-1.365
mouse	21	8245	P	I	P21I	-1.39
LLC cells	21	8245	P	G	P21G	2.479
LLC cells	21	8245	P	E	P21E	2.156
LLC cells	21	8245	P	S	P21S	0.84
LLC cells	21	8245	P	L	P21L	0.333
LLC cells	21	8245	P	R	P21R	0.26
LLC cells	21	8245	P	Q	P21Q	0.151
LLC cells	21	8245	P	W	P21W	0.003
LLC cells	21	8245	P	K	P21K	-0.004
LLC cells	21	8245	P	Y	P21Y	-0.004
LLC cells	21	8245	P	N	P21N	-0.428
LLC cells	21	8245	P	M	P21M	-0.461
LLC cells	21	8245	P	D	P21D	-0.497
LLC cells	21	8245	P	F	P21F	-0.791
LLC cells	21	8245	P	A	P21A	-1.22
LLC cells	21	8245	P	V	P21V	-1.253
LLC cells	21	8245	P	H	P21H	-1.349
LLC cells	21	8245	P	I	P21I	-1.497
LLC cells	21	8245	P	C	P21C	-1.734
LLC cells	21	8245	P	T	P21T	-1.749
Aag2 cells	21	8245	P	F	P21F	-0.787
Aag2 cells	21	8245	P	C	P21C	-0.505
Aag2 cells	21	8245	P	M	P21M	-0.499
Aag2 cells	21	8245	P	N	P21N	-0.495
Aag2 cells	21	8245	P	V	P21V	-0.134
Aag2 cells	21	8245	P	R	P21R	-0.056
Aag2 cells	21	8245	P	Y	P21Y	0.001
Aag2 cells	21	8245	P	W	P21W	0.01
Aag2 cells	21	8245	P	L	P21L	0.119
Aag2 cells	21	8245	P	G	P21G	0.324
Aag2 cells	21	8245	P	S	P21S	0.368
Aag2 cells	21	8245	P	Q	P21Q	0.484
Aag2 cells	21	8245	P	A	P21A	0.58
Aag2 cells	21	8245	P	E	P21E	0.712
Aag2 cells	21	8245	P	T	P21T	0.879
Aag2 cells	21	8245	P	K	P21K	0.953
Aag2 cells	21	8245	P	D	P21D	1.907
Aag2 cells	21	8245	P	I	P21I	2.992
Aag2 cells	21	8245	P	H	P21H	5.098
A albopictus	21	8245	P	H	P21H	-1.802
A albopictus	21	8245	P	C	P21C	-1.787
A albopictus	21	8245	P	V	P21V	-1.444
A albopictus	21	8245	P	T	P21T	-1.418
A albopictus	21	8245	P	A	P21A	-1.392
A albopictus	21	8245	P	N	P21N	-1.36
A albopictus	21	8245	P	I	P21I	-1.324
A albopictus	21	8245	P	E	P21E	-1.242
A albopictus	21	8245	P	F	P21F	-0.787
A albopictus	21	8245	P	W	P21W	-0.744
A albopictus	21	8245	P	R	P21R	-0.718
A albopictus	21	8245	P	G	P21G	-0.676
A albopictus	21	8245	P	M	P21M	-0.435
A albopictus	21	8245	P	D	P21D	-0.414
A albopictus	21	8245	P	L	P21L	-0.036
A albopictus	21	8245	P	K	P21K	0
A albopictus	21	8245	P	Y	P21Y	0
A albopictus	21	8245	P	S	P21S	0.009
A albopictus	21	8245	P	Q	P21Q	1.133
A aegypti	21	8245	P	Q	P21Q	-2.324
A aegypti	21	8245	P	H	P21H	-1.954
A aegypti	21	8245	P	C	P21C	-1.794
A aegypti	21	8245	P	T	P21T	-1.777
A aegypti	21	8245	P	V	P21V	-1.585
A aegypti	21	8245	P	I	P21I	-1.502
A aegypti	21	8245	P	N	P21N	-1.5
A aegypti	21	8245	P	A	P21A	-1.211
A aegypti	21	8245	P	E	P21E	-1.146
A aegypti	21	8245	P	W	P21W	-0.797
A aegypti	21	8245	P	F	P21F	-0.794
A aegypti	21	8245	P	G	P21G	-0.794
A aegypti	21	8245	P	L	P21L	-0.79
A aegypti	21	8245	P	R	P21R	-0.733
A aegypti	21	8245	P	D	P21D	-0.502
A aegypti	21	8245	P	M	P21M	-0.501
A aegypti	21	8245	P	S	P21S	-0.386
A aegypti	21	8245	P	K	P21K	-0.006
A aegypti	21	8245	P	Y	P21Y	-0.006
mouse	22	8248	S	I	S22I	0.762
mouse	22	8248	S	E	S22E	0.149
mouse	22	8248	S	R	S22R	-0.04
mouse	22	8248	S	C	S22C	-0.181
[truncated: 91,481 more rows]
