# Supplementary material for: The E2 glycoprotein holds key residues for Mayaro virus adaptation to the urban Aedes aegypti mosquito
Source: PLoS Pathog. 2023 Apr 5;19(4):e1010491. doi: 10.1371/journal.ppat.1010491 (PMC10109513; doi:10.1371/journal.ppat.1010491)
Supplement: S3 File — (XLSX) [file ppat.1010491.s010.xlsx]

## Sheet: muteffects_wide
site in DMS region	Genome position (nt)	wildtype	mutant	mutation	Aag2 cells	LLC cells	mouse	A aegypti
1	8185	A	V	A1V	0.293	0.687	0.133	-0.419
1	8185	A	S	A1S	0.528	0.461	0.466	-0.403
1	8185	A	E	A1E	0.661	0.36	0.003	-2.297
1	8185	A	T	A1T	-0.008	0.08	0.016	-0.293
1	8185	A	D	A1D	0.791	0	-0.001	-0.002
1	8185	A	W	A1W	0.735	0	-0.002	-0.002
1	8185	A	Q	A1Q	-0.079	-0.267	-0.134	-0.383
1	8185	A	G	A1G	-0.833	-0.468	-1.306	-1.361
1	8185	A	Y	A1Y	2.271	-0.481	-0.37	-0.451
1	8185	A	K	A1K	-0.499	-0.5	-0.472	-0.502
1	8185	A	C	A1C	-0.002	-0.713	-0.613	-0.794
1	8185	A	R	A1R	0.883	-0.919	-1.469	-1.978
1	8185	A	M	A1M	-0.155	-0.971	-0.709	-1.002
1	8185	A	F	A1F	0.469	-0.999	-0.681	-1.002
1	8185	A	I	A1I	2.938	-0.999	-0.899	-1.923
1	8185	A	H	A1H	0.384	-1.05	-1.098	-1.586
1	8185	A	N	A1N	-0.558	-1.291	-0.919	-1.294
1	8185	A	L	A1L	-0.239	-2.042	-2.005	-2.455
1	8185	A	P	A1P	-1.969	-2.723	-2.82	-2.594
2	8188	A	F	A2F	0.348	-0.001	-0.001	-0.002
2	8188	A	M	A2M	0.001	-0.001	-0.001	-0.002
2	8188	A	W	A2W	0	-0.001	-0.001	-0.002
2	8188	A	T	A2T	0.232	-0.162	-0.8	-0.574
2	8188	A	S	A2S	0.571	-0.187	0.401	-1.408
2	8188	A	L	A2L	-0.173	-0.292	-0.07	-0.479
2	8188	A	Q	A2Q	1.12	-0.416	-1.001	-0.794
2	8188	A	C	A2C	0.004	-0.501	-0.514	-0.769
2	8188	A	V	A2V	0.364	-0.569	-1.138	-1.151
2	8188	A	N	A2N	1.279	-0.77	-0.553	-0.794
2	8188	A	K	A2K	0.428	-0.793	-0.54	-0.28
2	8188	A	H	A2H	0.297	-0.793	-0.54	-0.794
2	8188	A	E	A2E	1.32	-0.793	-0.637	-0.794
2	8188	A	R	A2R	0.582	-1.001	-0.773	-1.002
2	8188	A	I	A2I	0.706	-1.037	-0.996	-1.294
2	8188	A	D	A2D	-0.215	-1.152	-1.082	-1.961
2	8188	A	Y	A2Y	-0.079	-1.237	-1.542	-1.663
2	8188	A	G	A2G	-0.338	-1.461	-1.268	-1.255
2	8188	A	P	A2P	-0.435	-1.744	-1.339	-1.497
3	8191	P	D	P3D	0.175	1.447	0.287	-0.247
3	8191	P	R	P3R	-0.326	0.137	-0.135	-0.435
3	8191	P	Q	P3Q	0.609	0.133	0.171	-1.847
3	8191	P	S	P3S	-0.095	0.103	-0.619	-0.887
3	8191	P	K	P3K	0.685	0.002	-0.307	-0.49
3	8191	P	T	P3T	0.774	0.002	-0.067	-2.479
3	8191	P	W	P3W	0.008	0	-0.001	-0.006
3	8191	P	M	P3M	0.004	0	-0.001	-0.006
3	8191	P	L	P3L	0.055	-0.276	-0.218	-1.247
3	8191	P	V	P3V	1.082	-0.448	-0.306	-0.5
3	8191	P	I	P3I	1.082	-0.498	-0.331	-0.502
3	8191	P	N	P3N	1.478	-0.5	-0.43	-0.502
3	8191	P	C	P3C	0.875	-0.793	-0.651	-0.793
3	8191	P	Y	P3Y	-0.992	-0.998	-0.687	-1.002
3	8191	P	A	P3A	0.231	-1.063	-0.41	-0.968
3	8191	P	E	P3E	0.297	-1.231	-0.835	-1.283
3	8191	P	F	P3F	0.388	-1.231	-0.864	-1.283
3	8191	P	H	P3H	0.628	-1.835	-1.326	-1.894
3	8191	P	G	P3G	-0.342	-2.076	-1.843	-2.275
4	8194	T	W	T4W	0.3	0.519	-0.347	-0.501
4	8194	T	I	T4I	0.534	0.248	0.02	-0.362
4	8194	T	K	T4K	0.386	0.195	-0.146	-1.06
4	8194	T	E	T4E	0	0	-0.001	-0.001
4	8194	T	P	T4P	-0.143	-0.004	-0.257	-0.264
4	8194	T	S	T4S	-0.487	-0.007	-0.587	-0.743
4	8194	T	D	T4D	-0.454	-0.077	-1.537	-1.48
4	8194	T	Q	T4Q	-0.138	-0.143	-0.025	-0.358
4	8194	T	A	T4A	-0.044	-0.253	-0.069	-0.27
4	8194	T	N	T4N	0.414	-0.441	-0.375	-0.501
4	8194	T	C	T4C	2.031	-0.455	-0.31	-0.485
4	8194	T	Y	T4Y	1.594	-0.455	-0.31	-0.485
4	8194	T	V	T4V	-0.558	-0.499	-1.08	-1.405
4	8194	T	M	T4M	-0.5	-0.501	-0.43	-0.501
4	8194	T	F	T4F	-0.316	-1.131	-0.856	-1.162
4	8194	T	R	T4R	0.193	-1.19	-0.932	0.013
4	8194	T	H	T4H	-0.947	-1.232	-1.067	-1.294
4	8194	T	G	T4G	-0.634	-2.224	-1.987	-2.323
4	8194	T	L	T4L	-0.698	-2.586	-2.017	-2.371
5	8197	V	D	V5D	0.69	1.02	0.078	-0.413
5	8197	V	Q	V5Q	0.392	0.27	-0.517	-0.591
5	8197	V	L	V5L	1.876	0.107	0.185	-0.656
5	8197	V	W	V5W	0.001	-0.001	-0.001	-0.001
5	8197	V	I	V5I	2.44	-0.001	-0.001	-0.001
5	8197	V	M	V5M	-0.525	-0.233	-0.519	-0.657
5	8197	V	F	V5F	-0.499	-0.444	-0.326	-0.501
5	8197	V	P	V5P	1.433	-0.473	-1.441	-2.086
5	8197	V	K	V5K	0.298	-0.499	-0.426	-0.501
5	8197	V	H	V5H	0	-0.501	-0.471	-0.501
5	8197	V	A	V5A	0.059	-0.569	-0.243	-0.396
5	8197	V	G	V5G	0.135	-0.694	-1.522	-0.922
5	8197	V	E	V5E	0.27	-0.745	-0.241	-0.475
5	8197	V	C	V5C	-0.499	-0.794	-0.729	-0.708
5	8197	V	S	V5S	-1.925	-1.076	-2.27	-3.965
5	8197	V	N	V5N	0.184	-1.413	-1.233	-1.501
5	8197	V	Y	V5Y	-0.637	-1.427	-1.183	-1.489
5	8197	V	T	V5T	0.321	-1.603	-1.416	-1.662
5	8197	V	R	V5R	0.788	-2.001	-1.552	-1.954
6	8200	T	K	T6K	1.397	0.703	0.016	-0.485
6	8200	T	S	T6S	0.338	0.651	-0.103	-0.048
6	8200	T	Y	T6Y	0.733	-0.001	-0.001	-0.001
6	8200	T	F	T6F	0.001	-0.001	-0.001	-0.001
6	8200	T	E	T6E	1.077	-0.001	-0.001	-0.002
6	8200	T	M	T6M	0.844	-0.001	-0.001	-0.002
6	8200	T	I	T6I	-0.121	-0.012	-0.246	-1.018
6	8200	T	D	T6D	-0.784	-0.079	-1.152	-1.405
6	8200	T	V	T6V	0.395	-0.217	-0.874	-1.188
6	8200	T	W	T6W	-0.499	-0.501	-0.86	-1.282
6	8200	T	Q	T6Q	0.073	-0.719	-1.208	-0.699
6	8200	T	C	T6C	-0.792	-0.731	-0.753	-0.793
6	8200	T	A	T6A	0.123	-0.738	-0.488	-0.75
6	8200	T	N	T6N	0.103	-0.938	-0.913	-1.293
6	8200	T	P	T6P	-0.894	-1.113	-0.634	-0.26
6	8200	T	L	T6L	1.064	-1.293	-0.913	-1.293
6	8200	T	H	T6H	0.444	-1.293	-1.168	-1.293
6	8200	T	R	T6R	-0.351	-1.556	-1.475	-1.583
6	8200	T	G	T6G	-0.457	-2.323	-2.121	-2.323
7	8203	A	Y	A7Y	0.102	1.012	-0.315	-0.486
7	8203	A	D	A7D	1.29	0.158	0.339	-0.816
7	8203	A	P	A7P	-0.171	0.07	-0.674	-1.529
7	8203	A	Q	A7Q	1.311	-0.001	-0.001	-0.001
7	8203	A	K	A7K	1.081	-0.001	-0.001	-0.001
7	8203	A	C	A7C	0.581	-0.001	-0.001	-0.001
7	8203	A	M	A7M	0	-0.001	-0.001	-0.001
7	8203	A	H	A7H	1.081	-0.449	-0.313	-0.501
7	8203	A	N	A7N	-0.5	-0.459	-0.299	-0.498
7	8203	A	T	A7T	-0.458	-0.471	-0.48	-0.846
7	8203	A	L	A7L	-0.212	-0.489	-0.422	-1.458
7	8203	A	F	A7F	0.719	-0.501	-0.438	-0.501
7	8203	A	V	A7V	0.649	-0.702	-0.471	-1.082
7	8203	A	W	A7W	-1	-0.946	-0.647	-0.998
7	8203	A	E	A7E	0.788	-0.949	-0.8	-1.001
7	8203	A	G	A7G	-0.495	-1.017	-1.965	-2.345
7	8203	A	S	A7S	0.175	-1.187	-0.185	-1.769
7	8203	A	R	A7R	-0.1	-1.501	-1.628	-2.086
7	8203	A	I	A7I	-0.781	-1.712	-1.258	-1.789
8	8206	M	C	M8C	-0.1	2.951	-0.731	-0.933
8	8206	M	Q	M8Q	0.302	1.493	-0.364	-0.501
8	8206	M	T	M8T	0.103	0.204	-0.226	-0.396
8	8206	M	H	M8H	1.293	0.202	-0.605	-0.793
8	8206	M	I	M8I	0.17	-0.031	-0.269	-0.484
8	8206	M	V	M8V	0.004	-0.093	-0.018	-0.255
8	8206	M	K	M8K	-0.289	-0.184	-0.325	-0.396
8	8206	M	Y	M8Y	0.545	-0.393	-0.434	-1.433
8	8206	M	G	M8G	0.819	-0.448	-0.642	-0.993
8	8206	M	D	M8D	0.366	-0.481	-0.331	-0.501
8	8206	M	F	M8F	0.72	-0.5	-0.428	-0.501
8	8206	M	N	M8N	0.302	-0.732	-0.528	-0.783
8	8206	M	L	M8L	-0.053	-0.736	-0.641	-0.587
8	8206	M	W	M8W	-0.134	-0.932	-0.694	-0.989
8	8206	M	E	M8E	1.112	-0.948	-0.804	-1.001
8	8206	M	A	M8A	-0.49	-1.222	-1.114	-1.501
8	8206	M	P	M8P	-0.28	-1.5	-1.385	-1.662
8	8206	M	S	M8S	0.576	-1.609	-1.422	-1.793
8	8206	M	R	M8R	-0.347	-2.223	-1.769	-1.542
9	8209	C	A	C9A	-1.008	2.293	-0.789	-2.494
9	8209	C	E	C9E	-0.499	0.543	-0.426	-0.501
9	8209	C	P	C9P	-0.74	0.474	-1.392	-1.193
9	8209	C	Y	C9Y	-0.3	0.107	0.025	-0.012
9	8209	C	V	C9V	0.343	0.048	-0.991	-1.384
9	8209	C	M	C9M	0	0	-0.001	-0.002
9	8209	C	F	C9F	0.557	-0.051	0.733	-1.291
9	8209	C	R	C9R	-0.005	-0.328	-0.138	-0.534
9	8209	C	N	C9N	0.102	-0.448	-0.858	-1.283
9	8209	C	K	C9K	0.698	-0.5	-0.802	-1.001
9	8209	C	G	C9G	1.104	-0.517	-0.703	-0.794
9	8209	C	W	C9W	-0.094	-0.708	-0.408	0.24
9	8209	C	S	C9S	0.135	-0.814	-1.072	-1.08
9	8209	C	Q	C9Q	-0.793	-0.948	-0.744	-1.001
9	8209	C	D	C9D	-0.629	-1.431	-1.039	-1.493
9	8209	C	H	C9H	0.474	-1.661	-1.499	-1.662
9	8209	C	T	C9T	-1.675	-1.78	-2.375	-2.691
9	8209	C	L	C9L	-0.107	-2	-1.44	-2.001
9	8209	C	I	C9I	-2.377	-2.377	-2.245	-2.146
10	8212	L	F	L10F	-0.387	1.275	-0.647	-1.294
10	8212	L	G	L10G	0.569	0.636	-0.744	-1
10	8212	L	S	L10S	0.333	0.341	-0.868	-0.828
10	8212	L	V	L10V	-0.411	0.319	-0.355	-0.361
10	8212	L	I	L10I	0.833	0.096	0.263	-1.835
10	8212	L	H	L10H	-0.032	0.093	0.116	-0.399
10	8212	L	R	L10R	-0.002	-0.077	-0.738	-0.985
10	8212	L	P	L10P	-0.727	-0.186	-0.598	-0.863
10	8212	L	E	L10E	0.46	-0.222	-0.758	-0.793
10	8212	L	Q	L10Q	-0.498	-0.491	-0.378	-0.513
10	8212	L	C	L10C	0.259	-0.498	-0.319	-0.501
10	8212	L	N	L10N	1.563	-0.498	-0.361	-0.501
10	8212	L	K	L10K	0.332	-0.498	-0.475	-0.501
10	8212	L	W	L10W	-2.464	-0.498	-1.808	-2.441
10	8212	L	M	L10M	-0.033	-0.791	-0.702	-0.793
10	8212	L	T	L10T	-0.248	-1.498	-1.102	-1.501
10	8212	L	Y	L10Y	-0.741	-1.506	-1.392	-1.576
10	8212	L	D	L10D	-0.042	-1.55	-1.135	-1.662
10	8212	L	A	L10A	-0.002	-2.32	-1.908	-2.552
11	8215	L	W	L11W	0.323	2.193	0.163	-0.76
11	8215	L	G	L11G	0.238	1.139	-0.299	-0.649
11	8215	L	M	L11M	0.717	0.375	-0.051	-2.298
11	8215	L	Q	L11Q	0.164	0.211	-0.08	0.057
11	8215	L	C	L11C	0.824	-0.002	0	-0.003
11	8215	L	Y	L11Y	-0.236	-0.098	-0.685	-0.794
11	8215	L	D	L11D	-0.498	-0.443	-0.434	-0.501
11	8215	L	E	L11E	0.824	-0.455	-0.311	-0.494
11	8215	L	P	L11P	-0.337	-0.466	-0.596	-0.624
11	8215	L	V	L11V	-0.329	-0.468	-0.88	-0.581
11	8215	L	K	L11K	-0.032	-0.486	-0.335	-0.503
11	8215	L	N	L11N	-0.37	-0.498	-0.429	-0.501
11	8215	L	F	L11F	1.422	-0.499	-0.434	-0.503
11	8215	L	S	L11S	-0.654	-0.581	-1.722	-3.144
11	8215	L	H	L11H	0.031	-0.79	-0.646	-0.794
11	8215	L	R	L11R	-0.348	-0.952	-0.828	-0.915
11	8215	L	I	L11I	0.787	-1.064	-1.569	-2.151
11	8215	L	T	L11T	0.629	-1.072	-1.851	-2.162
11	8215	L	A	L11A	-1.817	-1.261	-2.033	-2.685
12	8218	A	V	A12V	-0.026	0.943	0.179	-0.242
12	8218	A	E	A12E	0.915	0.504	0.506	-0.409
12	8218	A	R	A12R	-0.982	0.039	-0.733	-1.175
12	8218	A	W	A12W	0.759	0	-0.313	-0.496
12	8218	A	T	A12T	-0.571	-0.105	-0.693	-0.875
12	8218	A	G	A12G	0.514	-0.204	-0.529	-0.642
12	8218	A	P	A12P	-1.095	-0.471	-1.013	-1.008
12	8218	A	K	A12K	0.721	-0.488	-0.337	-0.502
12	8218	A	M	A12M	-0.501	-0.5	-0.473	-0.503
12	8218	A	N	A12N	-1.162	-0.509	-1.058	-1.164
12	8218	A	L	A12L	0.23	-0.567	-1.938	-2.654
12	8218	A	F	A12F	0.821	-0.733	-0.531	-0.787
12	8218	A	Y	A12Y	0.622	-0.776	-0.565	-0.794
12	8218	A	Q	A12Q	-0.677	-0.793	-2.13	-2.785
12	8218	A	S	A12S	-0.052	-1.015	-0.868	-1.436
12	8218	A	C	A12C	-1.293	-1.221	-0.431	-1.287
12	8218	A	D	A12D	-1.293	-1.232	-0.912	-1.295
12	8218	A	H	A12H	-1	-2.004	-1.525	-2.079
12	8218	A	I	A12I	-0.864	-2.198	-1.685	-2.285
13	8221	N	M	N13M	-0.839	1.094	-0.465	-0.789
13	8221	N	C	N13C	0.115	0.972	-0.517	-1.083
13	8221	N	A	N13A	0.029	0.779	-0.871	-1.29
13	8221	N	I	N13I	0.314	0.173	-0.236	0.056
13	8221	N	W	N13W	0.755	0	-0.001	-0.001
13	8221	N	Y	N13Y	-0.595	-0.099	-0.348	-0.342
13	8221	N	S	N13S	-0.137	-0.154	-0.156	-0.034
13	8221	N	D	N13D	-0.856	-0.213	-0.305	-0.433
13	8221	N	E	N13E	-0.058	-0.314	-1.088	-1.686
13	8221	N	K	N13K	0.082	-0.431	0.085	-0.034
13	8221	N	F	N13F	-1.293	-0.508	-1.1	-1.293
13	8221	N	T	N13T	0.746	-0.904	-1.224	-1.155
13	8221	N	V	N13V	0.625	-0.948	-0.81	-1.001
13	8221	N	Q	N13Q	-0.177	-0.948	-0.81	-1.001
13	8221	N	H	N13H	-0.547	-1.019	-1.05	-2.501
13	8221	N	L	N13L	-0.916	-1.708	-1.267	-1.181
13	8221	N	G	N13G	-0.067	-1.713	-1.569	-1.793
13	8221	N	R	N13R	-0.073	-2.56	-2.023	-2.657
13	8221	N	P	N13P	-1.906	-2.661	-2.274	-2.662
14	8224	V	Y	V14Y	-1.02	1.22	-0.532	-0.746
14	8224	V	F	V14F	1.237	-0.002	-0.003	-0.003
14	8224	V	K	V14K	0.534	-0.002	-0.003	-0.003
14	8224	V	L	V14L	-0.112	-0.158	-0.758	-0.797
14	8224	V	E	V14E	0.126	-0.239	0.181	-0.095
14	8224	V	H	V14H	-0.916	-0.248	-1.244	-1.792
14	8224	V	A	V14A	0.07	-0.398	-0.29	-0.492
14	8224	V	I	V14I	-0.175	-0.43	-0.823	-0.847
14	8224	V	W	V14W	-0.501	-0.46	-0.318	-0.5
14	8224	V	M	V14M	0	-0.489	-0.34	-0.502
14	8224	V	Q	V14Q	0.811	-0.5	-0.431	-0.501
14	8224	V	C	V14C	1.058	-0.572	-0.448	-1.098
14	8224	V	D	V14D	-0.793	-0.777	-0.766	-1.001
14	8224	V	N	V14N	0	-1.002	-0.925	-1.003
14	8224	V	T	V14T	0.687	-1.113	-1.243	-1.48
14	8224	V	R	V14R	0.58	-1.707	-1.273	-1.791
14	8224	V	G	V14G	-1.459	-1.923	-1.562	-1.636
14	8224	V	S	V14S	-2.404	-2.327	-1.986	-2.405
14	8224	V	P	V14P	-2.161	-2.456	-2.327	-2.457
15	8227	S	L	S15L	-0.252	1.97	-0.511	-1.467
15	8227	S	D	S15D	0.001	0.641	-0.002	-0.001
15	8227	S	P	S15P	-0.548	0.341	-0.631	-0.783
15	8227	S	F	S15F	-0.395	0.321	-0.527	-1.498
15	8227	S	Y	S15Y	0.672	0.296	0.091	-2.326
15	8227	S	W	S15W	0.002	-0.002	-0.002	-0.017
15	8227	S	V	S15V	0.842	-0.221	-0.381	-0.501
15	8227	S	A	S15A	-1.148	-0.261	-0.893	-0.983
15	8227	S	H	S15H	0.537	-0.436	-0.822	-1.516
15	8227	S	M	S15M	-0.498	-0.498	-0.434	-0.501
15	8227	S	K	S15K	0.307	-0.498	-0.409	-0.516
15	8227	S	C	S15C	0.205	-0.516	0.132	-0.216
15	8227	S	T	S15T	-0.948	-0.571	-0.458	-1.161
15	8227	S	I	S15I	0.052	-0.727	-0.701	-1.713
15	8227	S	E	S15E	-0.999	-0.792	-0.813	-1.001
15	8227	S	N	S15N	0.134	-0.913	-1.025	-1.293
15	8227	S	G	S15G	-0.419	-1.161	-1.098	-1.163
15	8227	S	R	S15R	-1.13	-2.024	-1.727	-2.97
15	8227	S	Q	S15Q	-2.334	-2.229	-1.715	-2.338
16	8230	F	P	F16P	-0.813	1.543	-0.651	-1.6
16	8230	F	S	F16S	-0.358	0.455	-0.5	-0.487
16	8230	F	C	F16C	0.201	0.25	-0.515	-0.473
16	8230	F	I	F16I	0.248	0.181	-0.339	-0.306
16	8230	F	D	F16D	1.885	0.001	-0.333	-0.501
16	8230	F	Q	F16Q	-0.792	0.001	-0.591	-0.793
16	8230	F	L	F16L	0.439	-0.081	-0.036	-1.828
16	8230	F	W	F16W	-0.502	-0.492	-0.337	-0.504
16	8230	F	M	F16M	-0.5	-0.499	-0.444	-0.502
16	8230	F	K	F16K	-1	-0.499	-0.49	-0.992
16	8230	F	Y	F16Y	-0.244	-0.546	-0.275	-0.175
16	8230	F	H	F16H	-2.087	-1.017	-1.531	-2.088
16	8230	F	V	F16V	-1.174	-1.134	-1.393	-2.224
16	8230	F	G	F16G	-1.585	-1.292	-1.22	-1.586
16	8230	F	A	F16A	-0.743	-1.558	-1.935	-2.568
16	8230	F	E	F16E	-1.041	-1.792	-1.682	-1.794
16	8230	F	N	F16N	-1.292	-1.792	-1.697	-1.794
16	8230	F	R	F16R	-0.573	-1.945	-1.497	-2.004
16	8230	F	T	F16T	-1.201	-2.934	-2.346	-3.026
17	8233	P	L	P17L	-0.263	0.825	-0.281	-1.119
17	8233	P	T	P17T	0.465	0.01	-0.165	-1.311
17	8233	P	Q	P17Q	-0.506	0.001	-0.289	-0.499
17	8233	P	Y	P17Y	0.764	-0.001	-0.007	-0.006
17	8233	P	M	P17M	0.002	-0.001	-0.007	-0.006
17	8233	P	W	P17W	0.002	-0.001	-0.007	-0.006
17	8233	P	H	P17H	0.33	-0.017	-0.216	-1.396
17	8233	P	K	P17K	-0.498	-0.501	-0.494	-0.502
17	8233	P	A	P17A	-0.055	-0.539	-0.652	-0.187
17	8233	P	N	P17N	-0.577	-0.685	-1.496	-1.383
17	8233	P	F	P17F	0.534	-0.736	-0.604	-0.788
17	8233	P	R	P17R	-0.033	-0.739	-0.94	-0.986
17	8233	P	E	P17E	-0.798	-0.781	-0.54	-0.797
17	8233	P	G	P17G	-1.006	-1.001	-0.732	-1.005
17	8233	P	V	P17V	-1.397	-1.059	-2.053	-2.163
17	8233	P	S	P17S	-1.242	-1.127	-1.698	-1.324
17	8233	P	D	P17D	-1.273	-1.236	-0.935	-1.288
17	8233	P	I	P17I	-1.528	-2.093	-1.647	-2.156
17	8233	P	C	P17C	-1.308	-2.405	-2.098	-2.787
18	8236	C	P	C18P	-1.029	2.738	-1.569	-2.001
18	8236	C	F	C18F	0.048	1.106	-0.23	-1.375
18	8236	C	G	C18G	0.689	0.985	-0.651	-0.757
18	8236	C	V	C18V	-0.347	0.265	-0.339	-0.96
18	8236	C	E	C18E	0	0	-0.002	-0.002
18	8236	C	M	C18M	0	-0.001	-0.001	-0.002
18	8236	C	K	C18K	-0.793	-0.001	-0.564	-0.795
18	8236	C	Y	C18Y	-0.626	-0.087	-0.331	-0.622
18	8236	C	S	C18S	0.161	-0.211	-0.52	-0.877
18	8236	C	R	C18R	-0.429	-0.233	-0.209	-0.743
18	8236	C	I	C18I	-1.293	-0.246	-1.302	-1.294
18	8236	C	A	C18A	-0.734	-0.457	-0.737	-1.002
18	8236	C	Q	C18Q	-0.5	-0.499	-0.441	-0.502
18	8236	C	W	C18W	1.582	-0.526	-0.511	-0.372
18	8236	C	N	C18N	-0.745	-0.595	-1.19	-1.659
18	8236	C	D	C18D	-1	-1.001	-0.909	-1.002
18	8236	C	T	C18T	0.264	-1.001	-0.976	-1.002
18	8236	C	H	C18H	-2.315	-2.065	-1.051	-3.135
18	8236	C	L	C18L	0.451	-2.165	-0.806	-2.259
19	8239	F	P	F19P	-0.291	2.12	-0.377	-1.454
19	8239	F	C	F19C	1.349	0.248	-0.231	-0.567
19	8239	F	L	F19L	0.737	0.225	0.024	-1.801
19	8239	F	G	F19G	0.625	0.053	-0.652	-1.005
19	8239	F	Q	F19Q	-0.783	0.027	-0.546	-0.794
19	8239	F	W	F19W	4.022	0.003	-0.001	-0.004
19	8239	F	M	F19M	0	0.003	-0.001	-0.006
19	8239	F	N	F19N	0.005	0.002	-0.001	-0.004
19	8239	F	S	F19S	-0.332	-0.007	-0.306	-1.081
19	8239	F	V	F19V	-0.128	-0.027	-0.696	-0.676
19	8239	F	A	F19A	0.822	-0.259	-0.918	-1.294
19	8239	F	Y	F19Y	3.398	-0.373	-0.133	-0.191
19	8239	F	H	F19H	0.322	-0.497	-0.443	-0.502
19	8239	F	D	F19D	0.265	-0.498	-0.487	-0.502
19	8239	F	I	F19I	-0.147	-0.673	-0.973	-0.235
19	8239	F	T	F19T	0.676	-0.778	-0.566	-0.798
19	8239	F	K	F19K	-0.788	-0.791	-0.664	-0.795
19	8239	F	E	F19E	2.112	-0.819	-0.767	-1.002
19	8239	F	R	F19R	-0.339	-1.223	-0.951	-1.294
20	8242	Q	T	Q20T	0.293	2.014	-0.751	-1.378
20	8242	Q	F	Q20F	0.419	1.125	-0.002	-0.003
20	8242	Q	N	Q20N	-0.099	0.42	-0.525	-0.803
20	8242	Q	K	Q20K	0.774	0.11	0.19	-1.776
20	8242	Q	E	Q20E	0.766	0.109	0.484	-0.144
20	8242	Q	M	Q20M	1.631	0.001	-0.002	-0.003
20	8242	Q	L	Q20L	3.849	-0.023	-0.509	-0.978
20	8242	Q	V	Q20V	-1.961	-0.122	-1.736	-3.248
20	8242	Q	W	Q20W	-1.284	-0.225	-0.874	-1.294
20	8242	Q	G	Q20G	0.582	-0.294	-1.419	-1.587
20	8242	Q	R	Q20R	0.381	-0.391	-0.445	-0.33
20	8242	Q	H	Q20H	0.149	-0.684	-0.285	0.034
20	8242	Q	P	Q20P	0.562	-0.743	-0.368	-1.242
20	8242	Q	S	Q20S	0.05	-0.895	-1.042	-1.504
20	8242	Q	D	Q20D	-0.081	-0.937	-0.702	-1.002
20	8242	Q	C	Q20C	1.635	-0.947	-0.655	-1.004
20	8242	Q	A	Q20A	2.411	-1.009	-1.536	-1.794
20	8242	Q	Y	Q20Y	-0.581	-1.461	-1.281	-1.504
20	8242	Q	I	Q20I	-0.348	-1.591	-1.245	-3.015
21	8245	P	G	P21G	0.324	2.479	-0.545	-0.794
21	8245	P	E	P21E	0.712	2.156	-0.429	-1.146
21	8245	P	S	P21S	0.368	0.84	-0.168	-0.386
21	8245	P	L	P21L	0.119	0.333	-0.2	-0.79
21	8245	P	R	P21R	-0.056	0.26	-0.581	-0.733
21	8245	P	Q	P21Q	0.484	0.151	0.124	-2.324
21	8245	P	W	P21W	0.01	0.003	-0.568	-0.797
21	8245	P	K	P21K	0.953	-0.004	0	-0.006
21	8245	P	Y	P21Y	0.001	-0.004	0	-0.006
21	8245	P	N	P21N	-0.495	-0.428	-1.04	-1.5
21	8245	P	M	P21M	-0.499	-0.461	-0.314	-0.501
21	8245	P	D	P21D	1.907	-0.497	-0.441	-0.502
21	8245	P	F	P21F	-0.787	-0.791	-0.712	-0.794
21	8245	P	A	P21A	0.58	-1.22	-1.339	-1.211
21	8245	P	V	P21V	-0.134	-1.253	-1.102	-1.585
21	8245	P	H	P21H	5.098	-1.349	-1.365	-1.954
21	8245	P	I	P21I	2.992	-1.497	-1.39	-1.502
21	8245	P	C	P21C	-0.505	-1.734	-1.312	-1.794
21	8245	P	T	P21T	0.879	-1.749	-0.343	-1.777
22	8248	S	I	S22I	1.842	0.893	0.762	-0.877
22	8248	S	L	S22L	0.496	0.845	-0.258	-2.204
22	8248	S	A	S22A	0.069	0.468	-0.515	-0.758
22	8248	S	W	S22W	2.845	0.108	-0.704	-0.794
22	8248	S	R	S22R	0.564	0.013	-0.04	-0.189
22	8248	S	C	S22C	-0.16	-0.004	-0.181	0.231
22	8248	S	N	S22N	4.043	-0.037	-0.686	-0.984
22	8248	S	G	S22G	0.24	-0.407	-0.737	-0.892
22	8248	S	T	S22T	0.728	-0.426	-0.99	-1.26
22	8248	S	M	S22M	0.783	-0.457	-0.315	-0.501
22	8248	S	D	S22D	2.926	-0.464	-0.367	-0.504
22	8248	S	F	S22F	0.318	-0.499	-0.408	-0.504
22	8248	S	K	S22K	1.28	-0.5	-0.881	-1.165
22	8248	S	H	S22H	0.179	-1	-0.887	-1.002
22	8248	S	Y	S22Y	-0.876	-1.717	-1.28	-1.794
22	8248	S	Q	S22Q	-1.01	-1.792	-1.538	-1.794
22	8248	S	E	S22E	0.35	-2.392	0.149	-2.513
22	8248	S	V	S22V	0.165	-2.585	-2.448	-2.587
22	8248	S	P	S22P	-0.957	-2.859	-2.286	-2.957
23	8251	C	L	C23L	0.921	1.1	-0.099	-1.729
23	8251	C	A	C23A	0.047	1.002	-0.237	-0.652
23	8251	C	I	C23I	1.199	0.723	-1.194	-1.664
23	8251	C	Y	C23Y	1.032	0.413	0.098	-0.406
23	8251	C	M	C23M	0.004	0	-0.001	-0.002
23	8251	C	E	C23E	2.203	-0.001	-0.001	-0.003
23	8251	C	R	C23R	1.659	-0.009	-0.474	-0.547
23	8251	C	F	C23F	2.487	-0.021	-0.349	-1.244
23	8251	C	V	C23V	0.326	-0.143	-0.887	-1.164
23	8251	C	S	C23S	0.961	-0.267	-0.322	-0.357
23	8251	C	H	C23H	0.284	-0.384	-0.827	-1.002
23	8251	C	K	C23K	-0.496	-0.5	-0.365	-0.502
23	8251	C	G	C23G	-0.055	-0.965	-0.888	-0.779
23	8251	C	D	C23D	1.591	-1	-0.923	-1.002
23	8251	C	W	C23W	0.674	-1.073	-0.002	0.37
23	8251	C	Q	C23Q	0.637	-1.506	-0.324	-3.087
23	8251	C	N	C23N	-0.046	-1.579	-1.182	-1.664
23	8251	C	T	C23T	-1.098	-2.504	-1.901	-2.588
23	8251	C	P	C23P	-2.077	-3.064	-2.431	-3.066
24	8254	S	H	S24H	1.296	0.982	-0.856	-1.004
24	8254	S	F	S24F	0.187	0.888	0.235	-0.817
24	8254	S	Y	S24Y	0.725	0.239	0.248	-2.511
24	8254	S	I	S24I	0.832	0.238	-1.532	-1.905
24	8254	S	L	S24L	0.55	0.237	-0.315	-1.226
24	8254	S	C	S24C	0.274	0.141	-0.622	-0.208
24	8254	S	W	S24W	1.744	-0.001	-0.002	-0.009
24	8254	S	M	S24M	-0.002	-0.001	-0.001	-0.011
24	8254	S	N	S24N	2.195	-0.248	-0.393	-0.502
24	8254	S	D	S24D	-0.01	-0.455	-1.014	-1.296
24	8254	S	Q	S24Q	-0.363	-0.498	-0.608	-0.796
24	8254	S	K	S24K	3.048	-0.742	-0.533	-0.802
24	8254	S	T	S24T	-0.489	-0.822	-0.342	-0.828
24	8254	S	V	S24V	-0.495	-0.998	-0.728	-1.002
24	8254	S	G	S24G	0.198	-1.001	-0.892	-1.004
24	8254	S	A	S24A	-0.039	-1.128	0.128	-0.341
24	8254	S	P	S24P	-0.222	-1.199	0.01	-0.229
24	8254	S	E	S24E	5.051	-1.659	-1.558	-1.663
24	8254	S	R	S24R	1.395	-1.951	-1.372	-1.955
25	8257	P	M	P25M	-0.251	1.818	-0.503	-1.233
25	8257	P	G	P25G	0.733	0.53	-0.857	-1.003
25	8257	P	F	P25F	1.109	0.526	-0.391	-0.503
25	8257	P	C	P25C	-0.5	0.496	-0.434	-0.498
25	8257	P	H	P25H	0.401	0.464	-0.254	-0.725
25	8257	P	S	P25S	0.377	0.383	-0.462	-1.53
25	8257	P	T	P25T	0.791	0.38	-0.041	-2.258
25	8257	P	Q	P25Q	0.713	0.186	0.335	-1.177
25	8257	P	L	P25L	1.07	0.006	-0.308	-0.348
25	8257	P	W	P25W	0.008	0.004	-0.004	-0.006
25	8257	P	Y	P25Y	0.008	0.004	-0.004	-0.006
25	8257	P	I	P25I	0.008	-0.109	-0.948	-0.902
25	8257	P	E	P25E	-0.492	-0.496	-0.406	-0.498
25	8257	P	N	P25N	-0.785	-0.738	-0.948	-1.003
25	8257	P	V	P25V	1.348	-0.788	-0.556	-0.795
25	8257	P	D	P25D	2.695	-0.788	-0.769	-0.998
25	8257	P	R	P25R	-0.207	-0.877	-0.67	-0.699
25	8257	P	K	P25K	5.168	-1.744	-1.304	-1.799
25	8257	P	A	P25A	-1.34	-2.019	-0.788	-2.624
26	8260	C	W	C26W	0.545	1.059	-0.84	0.151
26	8260	C	L	C26L	0.165	1.037	-0.69	-1.604
26	8260	C	A	C26A	0.29	0.581	-0.249	-0.728
26	8260	C	F	C26F	0.726	0.114	0.192	-1.654
26	8260	C	R	C26R	0.761	0.113	-0.218	-0.57
26	8260	C	G	C26G	0.128	0.053	-1.02	-1.022
26	8260	C	Y	C26Y	-0.077	0.013	0.061	-0.933
26	8260	C	E	C26E	0.764	0	-0.001	-0.002
26	8260	C	S	C26S	-0.299	-0.218	-0.692	-0.74
26	8260	C	D	C26D	2.506	-0.497	-0.349	-0.502
26	8260	C	I	C26I	1.694	-0.497	-0.349	-1.002
26	8260	C	Q	C26Q	1.225	-1.102	-0.98	-1.162
26	8260	C	M	C26M	0.544	-1.199	0.056	-1.783
26	8260	C	N	C26N	1.419	-1.293	-0.913	-1.295
26	8260	C	V	C26V	5.669	-1.51	-1.504	-1.587
26	8260	C	K	C26K	-0.056	-1.518	-2.165	-2.566
26	8260	C	P	C26P	1.946	-1.536	-1.725	-2.183
26	8260	C	H	C26H	-0.147	-1.954	-1.358	-1.804
26	8260	C	T	C26T	0.109	-2.635	-2.265	-3.002
27	8263	C	W	C27W	3.002	1.403	0.164	-0.05
27	8263	C	L	C27L	0.805	0.937	-0.518	-2.123
27	8263	C	Y	C27Y	0.586	0.89	0.175	-0.642
27	8263	C	V	C27V	-0.087	0.452	-0.31	-0.75
27	8263	C	H	C27H	-1.997	0.431	-1.414	-2.197
27	8263	C	R	C27R	0.291	0.067	-0.314	-0.269
27	8263	C	E	C27E	1.653	-0.001	-0.002	-0.003
27	8263	C	F	C27F	-0.064	-0.041	-0.448	-0.685
27	8263	C	G	C27G	0.324	-0.07	-0.998	-1.066
27	8263	C	M	C27M	1.422	-0.494	-0.348	-0.502
27	8263	C	D	C27D	2.549	-0.497	-0.581	-0.795
27	8263	C	K	C27K	-0.157	-0.964	-0.831	-1.001
27	8263	C	S	C27S	0.91	-1.138	-0.857	-0.506
27	8263	C	A	C27A	0.462	-1.257	-1.628	-2.163
27	8263	C	T	C27T	-0.422	-1.746	-1.245	-1.956
27	8263	C	P	C27P	-2.597	-1.906	-2.356	-3.067
27	8263	C	N	C27N	5.175	-2.162	-1.649	-2.163
27	8263	C	Q	C27Q	-0.584	-2.454	-2.204	-2.456
27	8263	C	I	C27I	-1.496	-2.662	-2.557	-2.663
28	8266	Y	C	Y28C	-0.113	0.956	0.002	-0.495
28	8266	Y	L	Y28L	0.211	0.737	-0.538	-2.345
28	8266	Y	M	Y28M	-0.009	0.524	-0.339	-0.636
28	8266	Y	D	Y28D	0.466	-0.34	-1.247	-0.914
28	8266	Y	N	Y28N	0.09	-0.367	-0.022	-0.277
28	8266	Y	H	Y28H	3.403	-0.463	-0.04	-0.105
28	8266	Y	F	Y28F	1.601	-0.49	-0.561	-0.276
28	8266	Y	K	Y28K	0.728	-0.498	-0.377	-0.502
28	8266	Y	E	Y28E	2.245	-0.501	-0.459	-0.502
28	8266	Y	W	Y28W	2.702	-0.501	-0.707	-0.794
28	8266	Y	T	Y28T	-0.7	-0.595	-1.56	-2.455
28	8266	Y	Q	Y28Q	-1.05	-0.75	-0.91	-1.295
28	8266	Y	I	Y28I	2.271	-0.793	-0.736	-1.002
28	8266	Y	S	Y28S	1.856	-0.871	-1.414	-1.417
28	8266	Y	V	Y28V	-0.596	-0.872	-1.286	-2.83
28	8266	Y	P	Y28P	-2.05	-1.254	-2.709	-2.794
28	8266	Y	A	Y28A	-0.282	-1.26	-1.534	-2.163
28	8266	Y	R	Y28R	-1.111	-1.793	-1.726	-1.955
28	8266	Y	G	Y28G	-0.024	-1.904	-1.823	-1.906
29	8269	E	V	E29V	0.052	1.065	-0.311	-0.619
29	8269	E	F	E29F	0.603	0.987	-0.922	-1.296
29	8269	E	R	E29R	0.857	0.98	-1.715	-1.795
29	8269	E	K	E29K	1.121	0.537	-0.332	-0.857
29	8269	E	C	E29C	0.119	0.513	-1.094	-1.295
29	8269	E	W	E29W	-0.001	-0.001	-0.003	-0.004
29	8269	E	G	E29G	-0.222	-0.579	-0.094	-0.785
29	8269	E	D	E29D	-0.02	-0.645	-0.332	-0.058
29	8269	E	S	E29S	0.174	-0.674	-2.157	-2.7
29	8269	E	M	E29M	0.572	-0.791	-0.667	-0.794
29	8269	E	L	E29L	1.389	-0.794	-1.868	-2.456
29	8269	E	Q	E29Q	-0.384	-0.994	-0.407	-0.332
29	8269	E	N	E29N	-0.501	-0.999	-0.905	-1.002
29	8269	E	Y	E29Y	-0.365	-1.28	-0.896	-1.171
29	8269	E	H	E29H	0.24	-1.483	-1.532	-2.824
29	8269	E	P	E29P	0.964	-1.671	-2.419	-2.824
29	8269	E	I	E29I	0.697	-1.793	-1.721	-1.795
29	8269	E	T	E29T	-0.83	-2.094	-2.165	-3.136
29	8269	E	A	E29A	-0.461	-2.407	-2.07	-2.062
30	8272	K	W	K30W	1.81	1.11	-0.335	-0.505
30	8272	K	R	K30R	0.129	0.439	-0.081	-0.465
30	8272	K	F	K30F	-0.003	-0.003	0.001	-0.007
30	8272	K	L	K30L	1.224	-0.035	-1.997	-2.666
30	8272	K	S	K30S	-0.788	-0.177	-1.801	-3.347
30	8272	K	Q	K30Q	1.214	-0.227	0.117	-0.074
30	8272	K	N	K30N	0.235	-0.231	0.015	-0.78
30	8272	K	M	K30M	-0.187	-0.238	0.069	-0.095
30	8272	K	D	K30D	1.434	-0.518	-0.328	-0.518
30	8272	K	E	K30E	0.118	-0.616	0.227	-0.588
30	8272	K	T	K30T	-0.137	-0.633	0.06	-0.127
30	8272	K	G	K30G	1.096	-0.635	-0.916	-1.661
30	8272	K	Y	K30Y	5.266	-1.018	-0.931	-1.018
30	8272	K	P	K30P	1.73	-1.262	-2.155	-2.751
30	8272	K	A	K30A	1.641	-1.31	-1.617	-1.953
30	8272	K	H	K30H	1.245	-1.407	-1.502	-2.018
30	8272	K	V	K30V	0.518	-1.573	-1.56	-1.792
30	8272	K	C	K30C	-0.207	-2.116	-1.631	-2.166
30	8272	K	I	K30I	-0.181	-2.407	-1.831	-2.458
31	8275	G	S	G31S	0.465	1.321	-1.904	-2.587
31	8275	G	K	G31K	1.066	1.072	-0.329	-0.505
31	8275	G	R	G31R	2.876	0.409	-0.631	-0.442
31	8275	G	M	G31M	0.85	0	-0.002	-0.005
31	8275	G	Y	G31Y	1.299	0	-0.446	-0.505
31	8275	G	E	G31E	-0.38	-0.028	0.009	-0.715
31	8275	G	W	G31W	0.259	-0.163	-0.225	-1.747
31	8275	G	D	G31D	2.109	-0.168	-0.374	-0.502
31	8275	G	V	G31V	0.335	-0.17	-0.13	-1.92
31	8275	G	T	G31T	0.583	-0.259	-1.42	-1.502
31	8275	G	H	G31H	-0.477	-0.421	-1.774	-1.999
31	8275	G	N	G31N	3.101	-0.461	-1.386	-1.513
31	8275	G	A	G31A	0.339	-0.639	-0.656	-1.395
31	8275	G	F	G31F	0.673	-0.761	-0.539	-0.805
31	8275	G	I	G31I	0.057	-0.791	-0.663	-1.587
31	8275	G	Q	G31Q	-0.119	-0.791	-1.693	-1.794
31	8275	G	C	G31C	1.069	-1.242	-1.149	-1.431
31	8275	G	L	G31L	0.15	-3.022	-2.28	-2.814
31	8275	G	P	G31P	-1.865	-3.17	-2.55	-3.172
32	8278	P	G	P32G	0.979	1.944	-0.355	-0.795
32	8278	P	T	P32T	0.876	0.607	0.146	-0.809
32	8278	P	V	P32V	5.873	0.577	-0.723	-0.794
32	8278	P	L	P32L	0.164	0.573	-0.251	-0.759
32	8278	P	C	P32C	0.092	0.307	-0.355	-0.507
32	8278	P	A	P32A	0.488	0.247	-0.552	-2.079
32	8278	P	S	P32S	0.251	0.079	-0.498	-0.721
32	8278	P	W	P32W	0.792	0.001	0	-0.004
32	8278	P	D	P32D	1.967	0.001	-0.544	-0.795
32	8278	P	H	P32H	0.624	-0.051	0.342	-2.081
32	8278	P	M	P32M	0.184	-0.247	-0.914	-2.087
32	8278	P	E	P32E	1.576	-0.47	-0.556	-0.794
32	8278	P	K	P32K	-0.043	-0.47	-0.687	-1.002
32	8278	P	F	P32F	2.669	-0.474	-0.448	-0.507
32	8278	P	Y	P32Y	-0.265	-0.499	-0.358	-0.502
32	8278	P	I	P32I	0.928	-0.499	-1.105	-1.295
32	8278	P	R	P32R	0.556	-0.858	-1.368	-0.973
32	8278	P	Q	P32Q	0.667	-0.929	-1.444	-1.794
32	8278	P	N	P32N	0.593	-1.992	-2.21	-2.324
33	8281	E	R	E33R	1.291	0.921	-0.174	-2.198
33	8281	E	H	E33H	0.836	0.695	-2.095	-2.663
33	8281	E	V	E33V	1.356	0.645	-0.187	-0.04
33	8281	E	S	E33S	0.231	0.563	-0.307	-0.838
33	8281	E	I	E33I	0.42	0.37	-0.728	-1.587
33	8281	E	C	E33C	-0.004	0.259	-1.495	-1.587
33	8281	E	T	E33T	1.334	0.15	-1.152	-1.587
33	8281	E	Q	E33Q	-0.356	0.129	-0.892	-0.449
33	8281	E	G	E33G	0.564	0.04	-0.092	0.202
33	8281	E	W	E33W	-0.499	0.002	-0.358	-0.502
33	8281	E	F	E33F	0.793	0	-0.358	-0.502
33	8281	E	L	E33L	0.112	-0.4	-2.066	-2.689
33	8281	E	M	E33M	6.167	-0.5	-0.45	-0.502
33	8281	E	Y	E33Y	0.983	-0.5	-0.658	-0.794
33	8281	E	A	E33A	-0.083	-0.503	-0.581	-0.831
33	8281	E	K	E33K	1.157	-0.645	-0.286	-0.574
33	8281	E	D	E33D	0.019	-0.737	-0.473	-0.756
33	8281	E	P	E33P	-0.78	-0.87	-2.341	-2.455
33	8281	E	N	E33N	0.025	-1.291	-1.446	-1.906
34	8284	P	S	P34S	0.549	0.873	0.071	0.138
34	8284	P	A	P34A	0.965	0.799	-1.118	-1.098
34	8284	P	H	P34H	-1.89	0.787	-0.605	-1.903
34	8284	P	Q	P34Q	0.548	0.624	-0.224	-2.526
34	8284	P	I	P34I	0.253	0.523	-1.857	-2.143
34	8284	P	R	P34R	0.142	0.492	-0.227	-0.79
34	8284	P	N	P34N	0.306	0.236	-0.669	-1.35
34	8284	P	C	P34C	-2.051	0.047	-1.476	-2.064
34	8284	P	L	P34L	0.096	-0.123	-0.385	-0.679
34	8284	P	T	P34T	0.155	-0.124	-0.606	-1.404
34	8284	P	V	P34V	0.553	-0.385	-1.636	-2.271
34	8284	P	M	P34M	-0.598	-0.445	-0.352	-0.61
34	8284	P	W	P34W	1.393	-0.497	-0.495	-0.558
34	8284	P	G	P34G	1.405	-0.746	-0.592	-1.502
34	8284	P	D	P34D	1.28	-0.953	-0.625	-0.658
34	8284	P	Y	P34Y	0.392	-0.953	-0.849	-1.002
34	8284	P	F	P34F	-0.275	-0.971	-0.946	-1.058
34	8284	P	K	P34K	0.648	-1.746	-1.331	-1.85
34	8284	P	E	P34E	0.848	-1.751	-1.438	-1.795
35	8287	T	M	T35M	0.775	1.225	0.025	-0.368
35	8287	T	K	T35K	0.326	0.889	0.352	-0.306
35	8287	T	Y	T35Y	1.75	0.83	-0.937	-1.163
35	8287	T	D	T35D	-0.016	0.793	-0.6	-0.795
35	8287	T	A	T35A	-0.574	0.588	-0.722	-1.171
35	8287	T	R	T35R	0.066	0.438	-0.307	-0.826
35	8287	T	C	T35C	3.805	0.181	-1.144	-1.225
35	8287	T	I	T35I	0.799	0.039	-1.123	-1.588
35	8287	T	P	T35P	-0.573	-0.31	-1.581	-1.64
35	8287	T	F	T35F	0.778	-0.501	-0.453	-0.503
35	8287	T	W	T35W	-0.499	-0.501	-0.453	-0.503
35	8287	T	H	T35H	-0.499	-0.501	-0.714	-0.794
35	8287	T	G	T35G	1.228	-0.529	-1.26	-1.664
35	8287	T	E	T35E	-1.669	-0.816	-1.932	-2.456
35	8287	T	S	T35S	-0.056	-0.929	-0.675	-0.959
35	8287	T	Q	T35Q	0.278	-1.001	-0.738	-1.003
35	8287	T	N	T35N	-0.351	-1.263	-0.936	-1.295
35	8287	T	V	T35V	0.696	-1.748	-1.293	-1.795
35	8287	T	L	T35L	-0.576	-2.045	-1.606	-2.088
36	8290	L	W	L36W	0	0.993	-0.001	-0.002
36	8290	L	V	L36V	0.317	0.83	-1.104	-1.508
36	8290	L	M	L36M	0.908	0.276	0.51	-0.583
36	8290	L	E	L36E	-0.157	0.269	-0.238	-1.566
36	8290	L	Y	L36Y	0.41	0.042	-0.789	-1.001
36	8290	L	R	L36R	-0.702	0.019	-0.472	-2.165
36	8290	L	G	L36G	1.473	-0.267	-1.167	-1.586
36	8290	L	P	L36P	-0.386	-0.442	-0.376	-0.381
36	8290	L	D	L36D	1.789	-0.468	-0.367	-0.501
36	8290	L	C	L36C	-0.224	-0.5	-0.745	-1.002
36	8290	L	F	L36F	2.521	-0.501	-0.479	-0.502
36	8290	L	Q	L36Q	-0.082	-0.751	-0.954	-0.846
36	8290	L	H	L36H	0.079	-0.793	-0.655	-0.794
36	8290	L	I	L36I	2.096	-0.793	-0.599	-0.795
36	8290	L	S	L36S	0.993	-0.827	-1.466	-2.002
36	8290	L	K	L36K	-0.602	-1.035	-1.594	-2.086
36	8290	L	T	L36T	0.271	-1.404	-1.366	-1.406
36	8290	L	N	L36N	-1.5	-1.501	-1.407	-1.502
36	8290	L	A	L36A	0.919	-1.662	-1.781	-2.162
37	8293	R	A	R37A	-1.502	1.175	-2.046	-2.455
37	8293	R	N	R37N	0.685	0.577	-0.282	-1.02
37	8293	R	I	R37I	1.029	0.315	0.36	-2.424
37	8293	R	G	R37G	1.215	0.102	0.005	-0.288
37	8293	R	K	R37K	-0.72	-0.129	-0.368	-1.257
37	8293	R	Q	R37Q	-2.788	-0.423	-1.836	-2.794
37	8293	R	M	R37M	0.435	-0.5	-0.446	-0.501
37	8293	R	W	R37W	0.004	-0.501	-0.366	-0.505
37	8293	R	E	R37E	-0.415	-0.559	-1.022	-1.021
37	8293	R	S	R37S	-0.176	-0.604	-0.713	-1.196
37	8293	R	C	R37C	-0.375	-0.74	-1.341	-1.794
37	8293	R	D	R37D	1.117	-0.793	-0.676	-1.001
37	8293	R	H	R37H	-0.998	-1.26	-1.022	-1.294
37	8293	R	F	R37F	2.172	-1.27	-0.937	-1.298
37	8293	R	L	R37L	1.077	-1.501	-1.743	-2.294
37	8293	R	Y	R37Y	0.425	-1.586	-1.38	-1.59
37	8293	R	V	R37V	2.131	-1.662	-1.585	-1.794
37	8293	R	T	R37T	-1.003	-1.82	-0.735	-1.47
37	8293	R	P	R37P	-1.548	-2.36	-1.878	-2.409
38	8296	M	A	M38A	1.101	1.275	0.059	-1.2
38	8296	M	Q	M38Q	0.787	0.834	-0.678	-0.794
38	8296	M	Y	M38Y	0.453	0.205	-0.481	-0.502
38	8296	M	K	M38K	-0.471	0.17	0.159	-0.506
38	8296	M	H	M38H	0.453	0.097	-0.7	-1.001
38	8296	M	I	M38I	0.732	0.056	-0.114	-0.916
38	8296	M	E	M38E	0.326	-0.001	-0.706	-1.002
38	8296	M	D	M38D	0.387	-0.467	-0.481	-0.501
38	8296	M	W	M38W	-0.498	-0.474	-0.341	-0.501
38	8296	M	G	M38G	1.16	-0.501	-0.455	-0.502
38	8296	M	T	M38T	-0.236	-0.507	-0.54	-0.89
38	8296	M	L	M38L	0.17	-0.626	-0.24	-0.563
38	8296	M	F	M38F	0.746	-0.793	-0.767	-0.793
38	8296	M	V	M38V	-0.249	-0.795	-0.422	-0.447
38	8296	M	C	M38C	-0.263	-0.813	-1.209	-1.566
38	8296	M	P	M38P	1.976	-1.034	-0.954	-1.293
38	8296	M	S	M38S	1.503	-1.043	-1.58	-2.086
38	8296	M	R	M38R	1.923	-1.246	-1.559	-0.83
38	8296	M	N	M38N	1.39	-1.793	-1.368	-1.722
39	8299	L	G	L39G	0.084	0.244	-0.684	-0.869
39	8299	L	T	L39T	1.005	0.094	-1.147	-1.502
39	8299	L	M	L39M	0.789	0.014	-0.05	-1.615
39	8299	L	R	L39R	-0.125	-0.045	-0.734	-0.897
39	8299	L	W	L39W	-1.009	-0.187	-1.052	-1.961
39	8299	L	Q	L39Q	0.396	-0.276	0.163	-0.395
39	8299	L	H	L39H	1.136	-0.465	-2.187	-2.294
39	8299	L	K	L39K	1.423	-0.501	-0.677	-0.794
39	8299	L	P	L39P	-0.122	-0.526	-0.402	-0.619
39	8299	L	C	L39C	-0.394	-0.714	-1.011	-1.502
39	8299	L	D	L39D	-0.792	-0.793	-0.768	-0.794
39	8299	L	N	L39N	-0.059	-0.811	-1.213	-1.295
39	8299	L	S	L39S	1.519	-0.87	-1.903	-2.002
39	8299	L	V	L39V	0.441	-0.898	-0.018	-0.371
39	8299	L	I	L39I	0.049	-0.965	-0.758	-1.001
39	8299	L	Y	L39Y	1.423	-1.001	-0.936	-1.002
39	8299	L	E	L39E	-0.528	-1.293	-0.962	-1.294
39	8299	L	F	L39F	-1.292	-1.64	-1.293	-1.663
39	8299	L	A	L39A	1.057	-1.662	-1.407	-1.637
40	8302	E	R	E40R	1.158	0.289	-0.861	-1.659
40	8302	E	V	E40V	0.569	0.251	-0.023	-0.132
40	8302	E	I	E40I	-0.105	0.246	-1.535	-2.086
40	8302	E	G	E40G	0.648	0.133	-0.157	-0.338
40	8302	E	W	E40W	0.001	-0.001	-0.001	-0.001
40	8302	E	C	E40C	0.001	-0.001	-0.604	-0.793
40	8302	E	N	E40N	1.723	-0.104	-0.928	-1.162
40	8302	E	T	E40T	-0.233	-0.168	-1.197	-1.501
40	8302	E	K	E40K	0.32	-0.256	-0.506	-0.77
40	8302	E	D	E40D	-0.228	-0.365	0.092	-0.025
40	8302	E	M	E40M	0.001	-0.482	-0.35	-0.502
40	8302	E	F	E40F	0.838	-0.501	-0.374	-0.502
40	8302	E	A	E40A	-0.732	-0.642	-1.226	-1.518
40	8302	E	Q	E40Q	-0.185	-0.824	-0.441	-0.311
40	8302	E	Y	E40Y	-0.233	-1.001	-0.721	-1.001
40	8302	E	L	E40L	1.517	-1.001	-0.902	-1.293
40	8302	E	H	E40H	0.268	-1.643	-1.294	-1.663
40	8302	E	P	E40P	1.205	-1.914	-1.859	-2.294
40	8302	E	S	E40S	-0.158	-2.086	-1.986	-2.162
41	8305	E	M	E41M	-0.494	0.497	-0.348	-0.501
41	8305	E	D	E41D	0.805	0.36	-0.004	-2.546
41	8305	E	C	E41C	-0.053	-0.003	-0.711	-1.011
41	8305	E	K	E41K	-0.238	-0.06	-0.612	-0.655
41	8305	E	S	E41S	0.425	-0.243	-1.479	-2.405
41	8305	E	N	E41N	-0.527	-0.359	-0.963	-1.322
41	8305	E	G	E41G	0.452	-0.364	-0.459	-0.696
41	8305	E	F	E41F	-0.494	-0.492	-0.421	-0.511
41	8305	E	V	E41V	0.708	-0.509	-0.947	-0.719
41	8305	E	W	E41W	0.478	-0.573	-0.586	-0.822
41	8305	E	R	E41R	0.18	-0.58	-0.364	-1.371
41	8305	E	A	E41A	0.564	-1.181	-1.243	-1.988
41	8305	E	H	E41H	-0.164	-1.254	-1.41	-1.822
41	8305	E	L	E41L	0.1	-1.262	-1.908	-2.322
41	8305	E	T	E41T	-1.254	-1.296	-1.955	-2.163
41	8305	E	Q	E41Q	0.508	-1.369	-1.107	-1.443
41	8305	E	I	E41I	0.355	-1.588	-1.199	-1.542
41	8305	E	Y	E41Y	1.484	-1.622	-0.38	-1.651
41	8305	E	P	E41P	-2.542	-3.466	-2.914	-3.5
42	8308	N	C	N42C	0.107	0.242	-0.608	-0.568
42	8308	N	R	N42R	0.869	0.214	-0.795	-1.151
42	8308	N	D	N42D	0.432	0.165	-0.18	-0.083
42	8308	N	K	N42K	1.151	0.165	-0.373	-0.346
42	8308	N	G	N42G	0.697	0.024	-0.97	-1.294
42	8308	N	M	N42M	1.18	0.009	-0.662	-0.764
42	8308	N	W	N42W	0	-0.001	-0.001	-0.002
42	8308	N	F	N42F	1.468	-0.119	-0.855	-1.162
42	8308	N	I	N42I	0.358	-0.26	-0.419	-0.466
42	8308	N	T	N42T	0.734	-0.298	-0.852	-1.129
42	8308	N	Q	N42Q	-0.998	-0.501	-0.879	-1.001
42	8308	N	H	N42H	0.405	-0.678	-0.776	-0.954
42	8308	N	Y	N42Y	0.307	-0.775	-0.37	-0.706
42	8308	N	S	N42S	-0.878	-0.892	-0.535	-0.442
42	8308	N	L	N42L	1.181	-0.919	-1.453	-1.954
42	8308	N	A	N42A	0.09	-1.263	-1.487	-1.586
42	8308	N	E	N42E	0.035	-1.955	-1.533	-1.796
42	8308	N	V	N42V	-0.61	-1.955	-2.166	-2.252
42	8308	N	P	N42P	-0.1	-2.293	-1.807	-2.322
43	8311	V	K	V43K	0.838	1.074	0.151	-0.665
43	8311	V	C	V43C	2.526	0.852	0.043	0.134
43	8311	V	I	V43I	0.724	0.218	0.244	-0.54
43	8311	V	L	V43L	0.613	0.169	-0.042	-0.11
43	8311	V	W	V43W	-0.335	-0.475	-0.374	-0.501
43	8311	V	E	V43E	0.409	-0.697	-0.459	-0.255
43	8311	V	M	V43M	-0.499	-0.759	-0.7	-0.794
43	8311	V	A	V43A	0.285	-0.76	-0.345	-1.183
43	8311	V	S	V43S	0.523	-0.77	-2.314	-2.809
43	8311	V	Q	V43Q	0.701	-0.962	-0.727	-1.001
43	8311	V	R	V43R	-0.202	-0.964	-1.286	-1.685
43	8311	V	Y	V43Y	-0.5	-0.975	-0.891	-1.001
43	8311	V	F	V43F	1.8	-1.001	-0.951	-1.002
43	8311	V	N	V43N	0.58	-1.662	-1.291	-1.663
43	8311	V	D	V43D	-1.261	-1.955	-1.884	-1.842
43	8311	V	H	V43H	-1.093	-2.197	-2.114	-2.198
43	8311	V	G	V43G	-0.54	-2.294	-1.268	-1.307
43	8311	V	P	V43P	-2.488	-2.887	-2.38	-2.906
43	8311	V	T	V43T	-1.276	-3.087	-2.68	-3.135
44	8314	N	F	N44F	0.209	1.076	-0.06	-0.621
44	8314	N	L	N44L	0.245	1.025	-1.739	-2.086
44	8314	N	C	N44C	-0.035	0.993	-0.601	-0.725
44	8314	N	I	N44I	0.36	0.543	-0.439	-0.586
44	8314	N	V	N44V	0.361	0.417	-0.104	-0.678
44	8314	N	E	N44E	1.664	0.243	-0.868	-1.167
44	8314	N	S	N44S	0.616	0.08	-0.435	-1.272
44	8314	N	W	N44W	0.172	-0.003	-0.609	-0.794
44	8314	N	T	N44T	1.016	-0.233	-0.604	-1.303
44	8314	N	K	N44K	-0.071	-0.489	-0.13	-0.896
44	8314	N	D	N44D	0.58	-0.791	-0.406	-0.282
44	8314	N	A	N44A	1.322	-0.796	-1.526	-1.614
44	8314	N	G	N44G	-0.047	-1.503	-0.632	-1.506
44	8314	N	H	N44H	0.586	-1.555	-1.127	-1.206
44	8314	N	M	N44M	0.842	-1.555	-1.479	-1.614
44	8314	N	Y	N44Y	0.285	-1.56	-0.807	-0.637
44	8314	N	Q	N44Q	-0.521	-1.772	-1.366	-1.794
44	8314	N	R	N44R	-2.003	-2.048	-2.204	-2.224
44	8314	N	P	N44P	-0.689	-2.229	-1.508	-2.955
45	8317	S	L	S45L	0.805	1.321	0.529	-0.915
45	8317	S	D	S45D	0.001	1.317	-0.323	-0.355
45	8317	S	R	S45R	1.297	1.176	-0.363	-1.514
45	8317	S	Q	S45Q	-0.025	0.884	-0.499	-0.842
45	8317	S	C	S45C	-0.999	0.645	-0.939	-1.294
45	8317	S	M	S45M	0.781	0	-0.002	-0.002
45	8317	S	W	S45W	0.281	0	-0.002	-0.002
45	8317	S	T	S45T	0.745	-0.203	-0.772	-1.166
45	8317	S	F	S45F	-0.587	-0.79	-1.048	-1.934
45	8317	S	N	S45N	0.953	-0.792	-0.652	-0.794
45	8317	S	V	S45V	-0.139	-0.792	-0.248	-1.303
45	8317	S	K	S45K	-0.012	-0.793	-0.601	-0.794
45	8317	S	P	S45P	-0.847	-0.799	-1.298	-1.125
45	8317	S	E	S45E	-0.088	-0.968	-0.888	-1.001
45	8317	S	G	S45G	2.506	-1.133	-1.085	-1.294
45	8317	S	A	S45A	0.199	-1.229	-2.567	-3.187
45	8317	S	I	S45I	0.306	-1.501	-1.176	-1.502
45	8317	S	H	S45H	0.143	-1.974	-1.478	-2.002
45	8317	S	Y	S45Y	-1.043	-3.428	-2.898	-3.462
46	8320	E	H	E46H	-0.037	2.994	-1.417	-1.795
46	8320	E	Q	E46Q	-0.136	0.582	-0.996	-1.058
46	8320	E	G	E46G	-0.128	0.462	0.014	-0.263
46	8320	E	C	E46C	0.825	0.435	-1.216	-1.498
46	8320	E	N	E46N	-0.001	-0.004	-0.372	-0.5
46	8320	E	D	E46D	0.186	-0.308	-0.278	-1.517
46	8320	E	K	E46K	0.557	-0.372	-1.064	-0.511
46	8320	E	W	E46W	0.279	-0.47	-0.372	-0.502
46	8320	E	Y	E46Y	-0.498	-0.504	0.432	-0.497
46	8320	E	S	E46S	-0.93	-0.575	-2.884	-3.083
46	8320	E	V	E46V	0.442	-0.763	0.148	0.109
46	8320	E	R	E46R	-0.228	-0.765	-0.552	-2.215
46	8320	E	F	E46F	-0.513	-1.252	-1.015	-1.291
46	8320	E	A	E46A	0.663	-1.583	-1.569	-1.787
46	8320	E	M	E46M	-0.137	-1.797	-1.405	-1.797
46	8320	E	P	E46P	-0.659	-1.811	-2.856	-3.069
46	8320	E	L	E46L	2.128	-2.004	-1.588	-2.005
46	8320	E	T	E46T	-0.992	-2.089	-1.983	-2.089
46	8320	E	I	E46I	-1.492	-2.431	-1.878	-2.456
47	8323	G	C	G47C	0.128	1.274	-1.02	-1.212
47	8323	G	I	G47I	1.374	1.254	-0.666	-1.135
47	8323	G	V	G47V	0.779	0.407	0.314	-1.542
47	8323	G	R	G47R	0.071	0.162	-0.695	-1.272
47	8323	G	Q	G47Q	0.328	-0.084	-1.237	-1.67
47	8323	G	L	G47L	-1.718	-0.1	-2.368	-2.37
47	8323	G	D	G47D	0.189	-0.444	-0.342	-0.891
47	8323	G	F	G47F	1.076	-0.495	-0.35	-0.509
47	8323	G	W	G47W	0.002	-0.5	-0.455	-0.502
47	8323	G	M	G47M	1.375	-0.5	-0.493	-0.502
47	8323	G	K	G47K	0.911	-0.5	-0.866	-1.286
47	8323	G	E	G47E	0.388	-0.643	-0.304	-0.339
47	8323	G	T	G47T	2.112	-0.969	-1.275	-1.685
47	8323	G	S	G47S	0.026	-1.008	-1.571	-2.568
47	8323	G	Y	G47Y	-0.818	-1.167	-0.934	-1.17
47	8323	G	A	G47A	-0.613	-1.316	-1.111	-1.055
47	8323	G	H	G47H	-0.398	-1.661	-1.577	-1.963
47	8323	G	N	G47N	-0.252	-2.322	-2.806	-3.199
47	8323	G	P	G47P	-2.561	-2.564	-2.469	-2.567
48	8326	Y	L	Y48L	0.627	1.277	-0.645	-1.229
48	8326	Y	V	Y48V	0.786	1.011	-1.39	-1.795
48	8326	Y	H	Y48H	0.047	0.709	-0.733	-0.682
48	8326	Y	N	Y48N	-0.458	0.324	-0.518	-0.431
48	8326	Y	S	Y48S	0.494	0.286	-1.83	-2.202
48	8326	Y	D	Y48D	0.725	0.079	-0.403	-0.275
48	8326	Y	F	Y48F	0.973	0.072	-0.278	-0.336
48	8326	Y	Q	Y48Q	1.921	-0.002	-0.718	-1.002
48	8326	Y	C	Y48C	1.137	-0.139	-0.556	-0.29
48	8326	Y	T	Y48T	0.534	-0.664	-0.669	-1.017
48	8326	Y	P	Y48P	-1.659	-0.669	-1.531	-1.663
48	8326	Y	I	Y48I	0.984	-0.709	-1.281	-1.873
48	8326	Y	E	Y48E	-0.044	-0.794	-1.83	-2.163
48	8326	Y	K	Y48K	-0.352	-1.279	-0.952	-1.295
48	8326	Y	A	Y48A	-1.16	-1.29	-1.247	-1.502
48	8326	Y	W	Y48W	1.482	-1.294	-1.056	-1.295
48	8326	Y	M	Y48M	0.017	-1.769	-1.729	-1.795
48	8326	Y	R	Y48R	0.381	-1.771	-1.227	-1.815
48	8326	Y	G	Y48G	0.175	-2.001	-1.586	-2.002
49	8329	Y	H	Y49H	0.603	1.397	-0.762	-0.361
49	8329	Y	S	Y49S	-0.241	0.615	-1.23	-2.058
49	8329	Y	D	Y49D	-0.218	0.316	-1.276	-1.337
49	8329	Y	C	Y49C	0.472	0.062	-0.069	0.139
49	8329	Y	E	Y49E	0.717	0	-0.552	-0.794
49	8329	Y	K	Y49K	0.693	-0.03	-0.484	-0.502
49	8329	Y	T	Y49T	-0.686	-0.144	-1.959	-2.5
49	8329	Y	V	Y49V	0.548	-0.489	-0.904	-0.072
49	8329	Y	W	Y49W	1.907	-0.5	-0.376	-0.502
49	8329	Y	N	Y49N	-0.01	-0.619	-0.487	-0.753
49	8329	Y	R	Y49R	0.698	-0.672	-2.847	-2.847
49	8329	Y	I	Y49I	2.1	-0.793	-0.662	-0.795
49	8329	Y	M	Y49M	-0.017	-0.8	-0.533	-0.803
49	8329	Y	F	Y49F	0.044	-0.808	-0.127	-0.14
49	8329	Y	G	Y49G	1.792	-1.166	-1.527	-1.794
49	8329	Y	A	Y49A	1.298	-1.281	-1.177	-1.294
49	8329	Y	Q	Y49Q	-0.599	-1.793	-0.469	-1.498
49	8329	Y	L	Y49L	-0.339	-1.898	-0.876	-2.914
49	8329	Y	P	Y49P	-2.479	-2.728	-2.099	-3.198
50	8332	E	Y	E50Y	0.623	1.477	-0.645	-1.587
50	8332	E	T	E50T	0.886	0.965	-1.373	-1.801
50	8332	E	W	E50W	1.19	0.533	-1.726	-2.002
50	8332	E	G	E50G	0.46	0.391	-0.292	-0.237
50	8332	E	L	E50L	-0.025	0.182	-2.756	-3.087
50	8332	E	F	E50F	0.725	-0.002	-0.002	-0.002
50	8332	E	M	E50M	1.389	-0.002	-0.003	-0.009
50	8332	E	C	E50C	1.901	-0.026	-0.832	-1.001
50	8332	E	D	E50D	0.477	-0.073	-0.476	-0.741
50	8332	E	S	E50S	-0.55	-0.129	-1.579	-2.087
50	8332	E	V	E50V	-0.31	-0.41	-0.205	-0.169
50	8332	E	K	E50K	0.042	-0.581	-0.878	-0.952
50	8332	E	Q	E50Q	-0.231	-0.604	-0.846	-0.48
50	8332	E	N	E50N	0.01	-0.677	-0.586	-0.945
50	8332	E	A	E50A	0.16	-1.089	-1.634	-1.893
50	8332	E	P	E50P	-1.798	-1.15	-2.154	-2.705
50	8332	E	H	E50H	1.334	-1.294	-1.117	-1.294
50	8332	E	R	E50R	-0.016	-1.781	-1.784	-1.794
50	8332	E	I	E50I	-0.516	-2.279	-1.767	-2.324
51	8335	L	Y	L51Y	-0.251	2.566	-0.567	-1.502
51	8335	L	G	L51G	2.313	1.519	-0.836	-1.003
51	8335	L	F	L51F	0	1.032	-0.354	-0.502
51	8335	L	A	L51A	0.562	0.609	-2.912	-3.456
51	8335	L	M	L51M	-0.184	0.546	-0.476	-1.283
51	8335	L	E	L51E	0.749	0	-0.396	-0.503
51	8335	L	D	L51D	1.115	-0.01	-0.466	-0.503
51	8335	L	V	L51V	0.824	-0.376	-0.429	-1.318
51	8335	L	C	L51C	0.049	-0.419	-0.79	-1.322
51	8335	L	W	L51W	0.136	-0.793	-0.618	-0.795
51	8335	L	P	L51P	-0.789	-0.798	-0.979	-0.652
51	8335	L	S	L51S	-0.708	-1.12	-1.936	-2.588
51	8335	L	N	L51N	2.034	-1.293	-1.373	-1.502
51	8335	L	T	L51T	0.248	-1.306	-2.342	-2.455
51	8335	L	I	L51I	0.196	-1.494	-0.112	-1.502
51	8335	L	K	L51K	0.711	-1.503	-1.466	-1.503
51	8335	L	Q	L51Q	0.08	-1.796	-1.092	-1.413
51	8335	L	R	L51R	-1.117	-1.869	-2.027	-2.465
51	8335	L	H	L51H	-0.97	-2.88	-2.894	-3.513
52	8338	L	A	L52A	1.361	2.628	-2.273	-2.3
52	8338	L	F	L52F	1.297	0.92	0.298	-1.294
52	8338	L	C	L52C	0.556	0.579	-0.513	-1.003
52	8338	L	Y	L52Y	1.814	0.435	-0.618	-0.795
52	8338	L	P	L52P	-1.428	0.235	-2.607	-2.663
52	8338	L	M	L52M	0.475	0.135	-0.232	0.263
52	8338	L	G	L52G	-0.565	-0.042	-1.39	-1.795
52	8338	L	W	L52W	1.717	-0.204	-0.123	-0.473
52	8338	L	Q	L52Q	0.672	-0.334	-1.749	-2.199
52	8338	L	S	L52S	0.486	-0.472	-0.445	-0.657
52	8338	L	K	L52K	0.127	-0.496	-0.728	-1
52	8338	L	E	L52E	-0.495	-0.5	-0.4	-0.502
52	8338	L	H	L52H	0.385	-0.728	-0.876	-1.663
52	8338	L	D	L52D	0.834	-0.998	-1.454	-1.502
52	8338	L	T	L52T	-0.547	-1.29	-1.11	-1.294
52	8338	L	V	L52V	1.906	-1.498	-1.978	-1.818
52	8338	L	R	L52R	1.731	-1.659	-2.36	-2.136
52	8338	L	I	L52I	3.243	-2.585	-2.412	-2.698
52	8338	L	N	L52N	0.382	-2.661	-3	-3.309
53	8341	H	C	H53C	2.349	2.889	-0.915	-2.222
53	8341	H	T	H53T	1.264	1.459	-0.943	-2.611
53	8341	H	R	H53R	-2.549	0.865	0.081	-4.554
53	8341	H	M	H53M	0.46	0.845	-0.335	-0.978
53	8341	H	S	H53S	1.754	0.525	-0.71	-2.52
53	8341	H	E	H53E	1.831	0.041	-0.915	-1.002
53	8341	H	L	H53L	2.671	0.039	-0.466	-0.417
53	8341	H	Q	H53Q	0.062	-0.276	-0.34	-0.575
53	8341	H	I	H53I	2.364	-0.337	-1.413	-1.337
53	8341	H	V	H53V	0.187	-0.459	-0.915	-1.002
53	8341	H	W	H53W	2.211	-0.504	-0.354	-0.526
53	8341	H	D	H53D	0.846	-0.518	0.397	-0.557
53	8341	H	N	H53N	-0.024	-0.736	0.18	-1.392
53	8341	H	Y	H53Y	-0.125	-0.75	-0.728	-0.247
53	8341	H	K	H53K	-0.098	-1.316	-0.466	-2.319
53	8341	H	G	H53G	1.629	-1.459	-1.459	-1.566
53	8341	H	P	H53P	-1.508	-1.89	-0.869	-3.649
53	8341	H	A	H53A	1.635	-1.959	-0.774	-2.294
53	8341	H	F	H53F	-1.267	-1.997	-2.379	-2.955
54	8344	A	C	A54C	2.924	3.023	-1.536	-1.957
54	8344	A	H	A54H	1.509	1.963	-0.732	-1.003
54	8344	A	W	A54W	1.873	1.556	-0.001	-0.003
54	8344	A	K	A54K	2.296	1.469	-0.356	-0.503
54	8344	A	L	A54L	1.264	0.688	-0.477	-1.085
54	8344	A	S	A54S	0.896	0.207	0.482	-1.665
54	8344	A	D	A54D	0.682	0.022	0.121	-1.569
54	8344	A	M	A54M	0.459	0.001	-0.375	-0.503
54	8344	A	T	A54T	0.577	-0.01	-0.092	-0.934
54	8344	A	R	A54R	1.658	-0.349	-1.167	-1.708
54	8344	A	Q	A54Q	1.546	-0.463	-0.909	-1.219
54	8344	A	Y	A54Y	2.347	-0.501	-0.465	-0.502
54	8344	A	F	A54F	-0.789	-0.794	-0.745	-0.794
54	8344	A	V	A54V	-0.472	-1.129	-0.899	-1.48
54	8344	A	G	A54G	0.937	-1.326	-1.403	-1.633
54	8344	A	I	A54I	0.86	-1.499	-1.216	-1.501
54	8344	A	E	A54E	0.36	-1.634	-2.32	-2.587
54	8344	A	P	A54P	-0.152	-1.992	-1.66	-1.461
54	8344	A	N	A54N	0.15	-2.29	-1.85	-2.296
55	8347	A	R	A55R	2.942	3.051	-1.597	-2.005
55	8347	A	C	A55C	0.825	0.755	-1.266	-1.294
55	8347	A	V	A55V	0.641	0.699	0.838	0.753
55	8347	A	S	A55S	0.752	0.443	-0.087	-2.172
55	8347	A	T	A55T	0.953	0.271	-0.081	-0.35
55	8347	A	Q	A55Q	0.852	0.239	-0.466	-1.133
55	8347	A	P	A55P	0.636	0.069	-0.66	-1.107
55	8347	A	Y	A55Y	1.352	0.001	-0.385	-0.505
55	8347	A	E	A55E	2.849	0	-0.002	-0.002
55	8347	A	W	A55W	0.003	0	-0.002	-0.002
55	8347	A	D	A55D	-0.145	-0.005	0.089	-0.516
55	8347	A	G	A55G	-0.01	-0.143	-0.229	-1.068
55	8347	A	M	A55M	-0.552	-0.499	-1.175	-1.294
55	8347	A	N	A55N	0.015	-1	-1.755	-2.165
55	8347	A	F	A55F	-1.294	-1.294	-1.054	-1.297
55	8347	A	I	A55I	-0.049	-1.403	-1.241	-1.405
55	8347	A	K	A55K	0.377	-1.5	-2.416	-2.663
55	8347	A	L	A55L	0.855	-1.954	-1.218	-1.93
55	8347	A	H	A55H	2.007	-2.16	-1.937	-2.163
56	8350	V	I	V56I	0.567	1.447	-0.192	-1.002
56	8350	V	C	V56C	0.35	0.686	-0.457	-1.11
56	8350	V	R	V56R	0.723	0.56	-1.913	-1.857
56	8350	V	Q	V56Q	2.569	0.24	-0.96	-1.001
56	8350	V	E	V56E	0.181	0.165	-0.211	-0.179
56	8350	V	D	V56D	4.134	-0.001	-0.001	-0.002
56	8350	V	Y	V56Y	1.36	-0.001	-0.367	-0.505
56	8350	V	M	V56M	0.742	-0.007	0.341	-0.552
56	8350	V	K	V56K	-0.497	-0.501	-0.474	-0.501
56	8350	V	L	V56L	0.414	-0.581	-1.367	-1.645
56	8350	V	A	V56A	0.149	-0.7	-0.134	-0.658
56	8350	V	S	V56S	-0.943	-0.728	-2.138	-2.586
56	8350	V	F	V56F	0.788	-0.794	-0.757	-0.793
56	8350	V	G	V56G	0.388	-1.17	-0.96	-1.524
56	8350	V	N	V56N	-0.264	-1.293	-1.205	-1.294
56	8350	V	W	V56W	-1.295	-1.295	-0.993	-1.298
56	8350	V	T	V56T	1.154	-1.417	-1.593	-1.794
56	8350	V	P	V56P	0.27	-1.622	-2.219	-2.567
56	8350	V	H	V56H	-0.885	-1.795	-1.549	-1.798
57	8353	Y	W	Y57W	0.002	2.491	-0.003	-0.01
57	8353	Y	L	Y57L	1.743	0.763	-2.532	-2.555
57	8353	Y	T	Y57T	0.45	0.701	-0.558	-1.336
57	8353	Y	R	Y57R	-0.961	0.235	-1.158	-3.248
57	8353	Y	E	Y57E	2.653	-0.006	-0.004	-0.014
57	8353	Y	D	Y57D	1.422	-0.023	-0.238	-0.867
57	8353	Y	G	Y57G	0.682	-0.055	-1.826	-2.206
57	8353	Y	F	Y57F	1.006	-0.07	-0.333	0.258
57	8353	Y	Q	Y57Q	-0.756	-0.074	-1.491	-1.587
57	8353	Y	N	Y57N	-0.48	-0.409	-1.363	-1.794
57	8353	Y	M	Y57M	-0.498	-0.5	-0.386	-0.502
57	8353	Y	H	Y57H	0.077	-0.566	-0.48	-0.957
57	8353	Y	C	Y57C	0.319	-0.854	0.012	-0.56
57	8353	Y	V	Y57V	-0.514	-0.997	-0.86	-1.663
57	8353	Y	I	Y57I	0.193	-1.29	-1.563	-1.794
57	8353	Y	A	Y57A	0.741	-1.292	-1.316	-1.675
57	8353	Y	K	Y57K	2.081	-1.599	-2.117	-2.578
57	8353	Y	S	Y57S	0.364	-1.647	-0.78	-1.868
57	8353	Y	P	Y57P	-2.498	-2.958	-1.857	-3.719
58	8356	C	Q	C58Q	0.994	2.563	-1.101	-2.529
58	8356	C	A	C58A	0.395	0.594	-0.374	-1.394
58	8356	C	Y	C58Y	0.339	0.484	0.487	0.71
58	8356	C	L	C58L	0.326	0.366	-2.255	-2.111
58	8356	C	F	C58F	0.751	0.189	0.328	-1.658
58	8356	C	M	C58M	0.242	0.001	-0.001	-0.002
58	8356	C	S	C58S	1.07	-0.078	-0.427	-0.843
58	8356	C	R	C58R	0.008	-0.173	0.047	-0.503
58	8356	C	W	C58W	-0.357	-0.769	0.053	-0.17
58	8356	C	I	C58I	0.554	-0.786	-1.536	-1.906
58	8356	C	N	C58N	-0.791	-0.792	-1.445	-1.502
58	8356	C	K	C58K	0.799	-0.794	-0.744	-0.794
58	8356	C	H	C58H	0.381	-0.994	-2.276	-2.501
58	8356	C	D	C58D	0.301	-0.999	-1.226	-1.502
58	8356	C	E	C58E	-1.291	-1.292	-1.207	-1.294
58	8356	C	G	C58G	0.539	-1.66	-0.853	-0.902
58	8356	C	T	C58T	-0.857	-2.086	-1.666	-1.586
58	8356	C	V	C58V	0.987	-2.292	-2.257	-2.892
58	8356	C	P	C58P	-0.332	-2.455	-2.404	-2.455
59	8359	K	W	K59W	0.001	2.477	-0.003	-0.022
59	8359	K	Q	K59Q	0.692	0.438	-1.431	-1.097
59	8359	K	P	K59P	-0.455	0.426	-1.786	-2.295
59	8359	K	C	K59C	2.018	0.013	-0.001	-0.002
59	8359	K	M	K59M	0.731	-0.001	-0.001	-0.002
59	8359	K	D	K59D	2.551	-0.002	-0.382	-0.522
59	8359	K	E	K59E	-0.06	-0.287	-0.309	-0.307
59	8359	K	A	K59A	-0.575	-0.389	-1.751	-1.768
59	8359	K	V	K59V	0.001	-0.487	-0.387	-0.522
59	8359	K	F	K59F	0.713	-0.501	-0.466	-0.501
59	8359	K	G	K59G	0.394	-0.501	-1.42	-1.663
59	8359	K	Y	K59Y	0.001	-0.502	-0.501	-0.502
59	8359	K	S	K59S	1.698	-0.55	-1.951	-2.454
59	8359	K	R	K59R	0.564	-0.565	-0.74	-0.666
59	8359	K	N	K59N	-0.479	-0.757	-1.085	-1.685
59	8359	K	L	K59L	-1.128	-1.293	-1.212	-3.337
59	8359	K	I	K59I	-0.135	-1.37	-1.069	-1.317
59	8359	K	H	K59H	0.828	-1.587	-1.893	-2.001
59	8359	K	T	K59T	-0.979	-2.148	-1.74	-1.872
60	8362	N	Q	N60Q	1.989	2.169	-1.684	-2.236
60	8362	N	G	N60G	1.076	0.962	-0.503	-0.506
60	8362	N	T	N60T	0.361	0.201	-0.301	-0.893
60	8362	N	A	N60A	1.196	0.154	-2.118	-2.167
60	8362	N	E	N60E	-0.003	-0.003	-0.004	-0.008
60	8362	N	W	N60W	0.423	-0.503	-0.37	-0.508
60	8362	N	M	N60M	-0.503	-0.503	-0.503	-0.508
60	8362	N	F	N60F	-0.097	-0.503	-0.715	-0.795
60	8362	N	K	N60K	0.195	-0.522	-0.263	-1.49
60	8362	N	I	N60I	0.023	-0.646	-0.358	-0.506
60	8362	N	Y	N60Y	-0.157	-0.803	-0.944	-1.191
60	8362	N	D	N60D	-0.666	-0.814	-0.908	-0.725
60	8362	N	S	N60S	0.166	-0.856	-0.11	-0.992
60	8362	N	L	N60L	0.199	-1.243	-1.159	-2.298
60	8362	N	R	N60R	-1.561	-1.287	-2.239	-2.298
60	8362	N	C	N60C	0.865	-1.293	-0.635	-1.295
60	8362	N	H	N60H	-1.272	-1.357	-1.144	-1.332
60	8362	N	V	N60V	-0.789	-1.5	-1.916	-1.959
60	8362	N	P	N60P	-2.17	-3.749	-2.452	-3.752
61	8365	S	L	S61L	1.161	1.508	-1.888	-2.597
61	8365	S	D	S61D	1.695	0.997	-0.372	-0.502
61	8365	S	I	S61I	0.717	0.285	0.303	-1.137
61	8365	S	A	S61A	0.511	0.26	-0.403	-0.766
61	8365	S	T	S61T	-0.371	0.16	-1.368	-1.097
61	8365	S	N	S61N	-0.246	0.146	0.164	-0.524
61	8365	S	Q	S61Q	0.429	0.067	-0.171	-2.936
61	8365	S	G	S61G	-0.656	0.059	-0.47	-0.776
61	8365	S	W	S61W	0.035	-0.002	-0.002	-0.036
61	8365	S	E	S61E	2.351	-0.002	-0.354	-0.536
61	8365	S	V	S61V	-0.498	-0.29	-0.963	-1.329
61	8365	S	Y	S61Y	0.833	-0.499	-0.5	-0.536
61	8365	S	H	S61H	-0.391	-0.499	-0.381	-2.006
61	8365	S	R	S61R	0.376	-0.624	-0.281	-0.842
61	8365	S	M	S61M	-0.794	-0.794	-0.742	-0.637
61	8365	S	F	S61F	0.54	-0.794	-0.674	-0.798
61	8365	S	C	S61C	-0.552	-0.857	-0.363	-0.654
61	8365	S	P	S61P	-1.507	-0.891	-1.237	-3.427
61	8365	S	K	S61K	-0.998	-1.451	-0.944	-2.49
62	8368	S	C	S62C	-0.51	2.251	-0.884	-1.002
62	8368	S	E	S62E	1.391	1.896	-1.614	-2.301
62	8368	S	D	S62D	0.252	0.337	-0.467	-1.002
62	8368	S	R	S62R	0.174	0.238	0.098	-1.029
62	8368	S	W	S62W	-0.335	0.15	-0.27	-0.304
62	8368	S	I	S62I	1.057	0.001	-1.244	-1.295
62	8368	S	A	S62A	-0.751	-0.212	-0.325	-0.878
62	8368	S	L	S62L	-0.046	-0.246	-0.288	-1.407
62	8368	S	F	S62F	0.743	-0.501	-0.502	-0.503
62	8368	S	K	S62K	-0.498	-0.501	-0.502	-0.503
62	8368	S	V	S62V	0.316	-0.503	-1.999	-1.748
62	8368	S	P	S62P	-0.595	-0.515	-0.553	-0.632
62	8368	S	N	S62N	0.945	-0.781	-1.54	-1.588
62	8368	S	Q	S62Q	-0.703	-0.831	-1.163	-1.598
62	8368	S	G	S62G	1.468	-0.999	-1.406	-1.805
62	8368	S	M	S62M	2.463	-1.005	-0.794	-1.013
62	8368	S	T	S62T	0.01	-1.315	-0.404	-0.099
62	8368	S	H	S62H	-0.479	-1.625	-1.596	-1.795
62	8368	S	Y	S62Y	-0.236	-2.378	-1.96	-2.38
63	8371	R	V	R63V	0.889	2.004	-1.955	-1.82
63	8371	R	Q	R63Q	-0.051	0.436	-0.498	-0.503
63	8371	R	K	R63K	0.409	0.42	-0.055	-0.562
63	8371	R	G	R63G	0.224	0.273	-0.009	-0.697
63	8371	R	M	R63M	0.726	0.201	0.297	-1.765
63	8371	R	S	R63S	0.161	0.184	0.309	-0.474
63	8371	R	E	R63E	0.443	0.119	-0.294	-2.256
63	8371	R	H	R63H	-0.051	-0.292	-1.257	-1.296
63	8371	R	Y	R63Y	-0.497	-0.499	-0.38	-0.503
63	8371	R	I	R63I	-0.248	-0.499	-0.945	-1.002
63	8371	R	W	R63W	-0.404	-0.543	-0.321	-0.368
63	8371	R	N	R63N	-0.248	-0.999	-0.791	-1.002
63	8371	R	F	R63F	-0.18	-0.999	-0.947	-1.002
63	8371	R	D	R63D	-0.341	-1.16	-1.159	-1.164
63	8371	R	A	R63A	-0.765	-1.252	-1.513	-1.959
63	8371	R	C	R63C	-0.762	-1.499	-1.32	-1.475
63	8371	R	T	R63T	0.069	-1.619	-1.36	-2.377
63	8371	R	L	R63L	1.293	-1.792	-1.982	-2.296
63	8371	R	P	R63P	-1.296	-3.435	-2.951	-3.438
64	8374	S	E	S64E	1.375	2.163	-1.32	-1.765
64	8374	S	T	S64T	0.053	0.627	0.145	0.097
64	8374	S	N	S64N	-0.508	0.526	-0.674	-0.795
64	8374	S	W	S64W	1.786	0.384	0.641	0.152
64	8374	S	L	S64L	-0.027	0.351	-0.308	-0.777
64	8374	S	V	S64V	0.269	0.262	-0.966	-2.751
64	8374	S	A	S64A	-0.269	0.218	0.11	-0.218
64	8374	S	R	S64R	0.422	0.134	-0.092	-0.91
64	8374	S	D	S64D	1.224	0	-0.001	-0.002
64	8374	S	M	S64M	0.001	0	-0.001	-0.002
64	8374	S	P	S64P	-0.314	-0.145	-0.615	-1.021
64	8374	S	K	S64K	-0.499	-0.5	-0.396	-0.511
64	8374	S	I	S64I	-0.508	-0.793	-0.793	-0.795
64	8374	S	H	S64H	-0.508	-1	-0.93	-1.002
64	8374	S	Q	S64Q	1.503	-1	-0.97	-1.002
64	8374	S	C	S64C	-0.187	-1.029	-1.007	-1.956
64	8374	S	F	S64F	-0.272	-1.029	-1.892	-2.087
64	8374	S	Y	S64Y	0.375	-1.293	-1.263	-1.295
64	8374	S	G	S64G	-0.778	-1.5	-0.748	-1.472
65	8377	K	H	K65H	-0.5	0.981	-1.186	-1.595
65	8377	K	D	K65D	-0.497	0.98	-0.763	-0.672
65	8377	K	E	K65E	0.478	0.703	-0.415	-1.11
65	8377	K	Q	K65Q	0.207	0.659	0.145	-0.737
65	8377	K	N	K65N	0.939	0.306	0.236	-1.675
65	8377	K	R	K65R	0.037	0.122	-0.097	-0.857
65	8377	K	F	K65F	-0.087	0.001	-0.763	-1.095
65	8377	K	W	K65W	0.003	-0.004	-0.001	-0.007
65	8377	K	M	K65M	-0.903	-0.238	-0.229	-0.613
65	8377	K	P	K65P	-0.998	-0.42	-1.649	-2.841
65	8377	K	S	K65S	-0.252	-0.577	-1.363	-2.66
65	8377	K	Y	K65Y	-0.878	-0.792	-0.698	-0.887
65	8377	K	L	K65L	-1.17	-0.87	-1.659	-3.029
65	8377	K	T	K65T	0.418	-0.889	-0.341	-0.872
65	8377	K	C	K65C	-1.086	-0.928	-0.75	-1.095
65	8377	K	V	K65V	0.7	-0.999	-0.904	-1.387
65	8377	K	G	K65G	-0.227	-0.999	-1.472	-1.799
65	8377	K	I	K65I	0.408	-1.292	-1.19	-1.296
65	8377	K	A	K65A	-0.538	-2.004	-1.954	-3.749
66	8380	R	E	R66E	0.574	0.487	-0.58	-2.74
66	8380	R	G	R66G	0.403	0.271	-0.035	-0.681
66	8380	R	S	R66S	0.49	0.11	-0.237	-2.64
66	8380	R	F	R66F	0.879	0.005	-0.695	-1.003
66	8380	R	W	R66W	-0.387	-0.052	-0.015	0.095
66	8380	R	M	R66M	0.509	-0.235	0.227	-1.518
66	8380	R	K	R66K	-0.269	-0.442	-0.443	-0.352
66	8380	R	V	R66V	-0.254	-0.488	-1.019	-1.295
66	8380	R	D	R66D	0.004	-0.501	-0.5	-0.503
66	8380	R	L	R66L	0.435	-0.647	-0.001	-0.795
66	8380	R	N	R66N	-1.286	-0.801	-1.046	-1.295
66	8380	R	I	R66I	1.367	-0.999	-0.222	-1.008
66	8380	R	Y	R66Y	-0.842	-1.169	-0.965	-1.169
66	8380	R	Q	R66Q	1.769	-1.293	-1.26	-1.295
66	8380	R	C	R66C	-0.571	-1.356	-1.694	-2.164
66	8380	R	H	R66H	0.185	-2.008	-1.613	-2.008
66	8380	R	T	R66T	-0.827	-2.163	-1.47	-1.428
66	8380	R	A	R66A	-1.575	-2.584	-2.204	-2.669
66	8380	R	P	R66P	-4.032	-4.039	-3.697	-4.041
67	8383	S	H	S67H	1.627	1.854	-1.65	-1.826
67	8383	S	T	S67T	0.42	0.59	-0.158	0.191
67	8383	S	E	S67E	0.424	0.418	-0.704	-2.307
67	8383	S	G	S67G	0.386	0.395	0.063	0.195
67	8383	S	A	S67A	0.24	0.33	-0.082	-0.807
67	8383	S	I	S67I	0.118	0.07	-0.174	-2.161
67	8383	S	N	S67N	1.175	0.044	0.198	-0.211
67	8383	S	F	S67F	0.002	0	0	-0.002
67	8383	S	M	S67M	0.002	0	0	-0.002
67	8383	S	K	S67K	0.743	0	-1.241	-1.587
67	8383	S	C	S67C	-0.328	-0.167	0.197	0.295
67	8383	S	Q	S67Q	-0.498	-0.499	-0.395	-0.502
67	8383	S	W	S67W	0.002	-0.499	-0.5	-0.502
67	8383	S	R	S67R	0.172	-0.624	-0.087	-0.95
67	8383	S	P	S67P	-0.271	-0.792	-0.618	-0.794
67	8383	S	Y	S67Y	-0.257	-0.792	-0.64	-0.794
67	8383	S	D	S67D	-0.791	-0.792	-0.793	-0.794
67	8383	S	V	S67V	1.369	-0.999	-0.274	-0.853
67	8383	S	L	S67L	-1.499	-0.999	-1.211	-1.502
68	8386	T	M	T68M	-0.002	2.376	-0.003	-0.005
68	8386	T	C	T68C	1.24	1.741	-1.038	-2.376
68	8386	T	I	T68I	0.339	0.457	0.498	0.064
68	8386	T	L	T68L	0.503	0.388	-0.028	-0.722
68	8386	T	E	T68E	1.901	0.001	0	-0.002
68	8386	T	R	T68R	1.358	0.001	-0.365	-0.505
68	8386	T	S	T68S	-0.337	-0.015	-0.069	-0.028
68	8386	T	A	T68A	0.718	-0.018	-0.21	0.161
68	8386	T	G	T68G	-0.746	-0.179	-0.792	-0.794
68	8386	T	H	T68H	0.099	-0.363	-0.733	-2.246
68	8386	T	P	T68P	2.805	-0.471	-0.558	-0.802
68	8386	T	D	T68D	-0.498	-0.499	-0.385	-0.501
68	8386	T	Q	T68Q	1.224	-0.499	-0.455	-0.502
68	8386	T	F	T68F	1.851	-0.499	-0.461	-0.502
68	8386	T	V	T68V	0.343	-0.499	-0.379	-0.505
68	8386	T	K	T68K	-0.246	-0.5	-0.5	-0.502
68	8386	T	N	T68N	0.058	-0.84	-0.233	-0.622
68	8386	T	Y	T68Y	0.318	-1.292	-1.381	-1.502
68	8386	T	W	T68W	-1.791	-1.792	-1.32	-1.794
69	8389	A	K	A69K	1.079	1.721	-0.335	-2.216
69	8389	A	V	A69V	0.073	0.618	-0.432	-0.833
69	8389	A	Q	A69Q	0.461	0.331	0.058	-0.694
69	8389	A	T	A69T	0.369	0.329	0.284	0.185
69	8389	A	P	A69P	-0.382	0.138	0.244	0.036
69	8389	A	E	A69E	0.685	0.055	-0.095	-0.921
69	8389	A	I	A69I	0.741	0.001	0	-0.002
69	8389	A	D	A69D	0.002	0.001	0	-0.002
69	8389	A	M	A69M	0.002	0.001	0	-0.002
69	8389	A	H	A69H	0.741	0.001	-0.002	-0.004
69	8389	A	F	A69F	-0.002	-0.001	-0.002	-0.004
69	8389	A	W	A69W	-0.002	-0.001	-0.002	-0.004
69	8389	A	C	A69C	0.113	-0.359	-0.957	-2.243
69	8389	A	G	A69G	-0.005	-0.499	-0.007	0.257
69	8389	A	Y	A69Y	-0.498	-0.499	-0.468	-0.501
69	8389	A	S	A69S	0.552	-0.831	-0.314	-1.514
69	8389	A	R	A69R	-0.998	-0.999	-0.308	-0.975
69	8389	A	N	A69N	-0.259	-0.999	-0.952	-1.001
69	8389	A	L	A69L	-0.998	-1.402	-0.779	-1.406
70	8392	N	P	N70P	0.706	1.41	-1.212	-2.119
70	8392	N	F	N70F	0.001	0.953	-0.001	-0.002
70	8392	N	S	N70S	-0.56	0.616	-0.543	-0.476
70	8392	N	T	N70T	0.399	0.46	-0.076	-0.566
70	8392	N	I	N70I	-0.28	0.12	0.005	-0.358
70	8392	N	Q	N70Q	0.433	0.001	-0.365	-0.315
70	8392	N	E	N70E	0.001	0	-0.001	-0.002
70	8392	N	V	N70V	0.001	0	-0.001	-0.002
70	8392	N	Y	N70Y	-0.073	-0.065	-0.108	0.055
70	8392	N	K	N70K	0.306	-0.22	0.008	-1.305
70	8392	N	D	N70D	-0.183	-0.409	0.019	-0.185
70	8392	N	R	N70R	1.367	-0.499	-0.395	-0.501
70	8392	N	G	N70G	0.495	-0.499	-0.749	-1.001
70	8392	N	L	N70L	1.399	-0.499	-0.395	-1.163
70	8392	N	C	N70C	0.046	-0.499	-0.422	-1.294
70	8392	N	W	N70W	-0.792	-0.791	-0.622	-0.794
70	8392	N	A	N70A	-0.999	-0.999	-0.545	-1.405
70	8392	N	H	N70H	-0.133	-1.197	-1.048	-0.623
70	8392	N	M	N70M	-0.927	-1.584	-1.27	-1.586
71	8395	H	F	H71F	-0.005	0.94	-0.001	-0.012
71	8395	H	T	H71T	0.242	0.262	-0.147	-0.725
71	8395	H	P	H71P	0.069	0.232	-0.422	-2.276
71	8395	H	Q	H71Q	-0.066	0.178	-0.094	-0.534
71	8395	H	N	H71N	0.448	0.153	0.089	-2.42
71	8395	H	V	H71V	0.918	0.004	-0.001	-0.012
71	8395	H	I	H71I	0.006	0.004	-0.014	-0.022
71	8395	H	G	H71G	0.977	0.004	-0.02	-0.022
71	8395	H	M	H71M	-0.005	0.002	-0.001	-0.012
71	8395	H	C	H71C	0.006	-0.008	0	-0.012
71	8395	H	R	H71R	-0.794	-0.02	-0.088	-0.123
71	8395	H	Y	H71Y	2.229	-0.051	0.158	-0.942
71	8395	H	D	H71D	0.168	-0.299	0.051	-0.155
71	8395	H	S	H71S	-0.582	-0.49	-1.174	-0.369
71	8395	H	K	H71K	0.715	-0.496	-0.368	-0.334
71	8395	H	W	H71W	-0.514	-0.496	-0.49	-0.522
71	8395	H	E	H71E	1.078	-0.496	-0.386	-0.798
71	8395	H	L	H71L	0.115	-1.136	-1.037	-0.765
71	8395	H	A	H71A	0.429	-1.291	-1.188	-1.298
72	8398	F	T	F72T	-0.175	1.028	0.001	-0.322
72	8398	F	L	F72L	1.818	0.889	-0.011	-0.725
72	8398	F	S	F72S	0.717	0.601	-0.381	-0.155
72	8398	F	Q	F72Q	0.008	0.458	0	-0.002
72	8398	F	C	F72C	-0.997	0.296	-0.204	-0.396
72	8398	F	P	F72P	0.216	0.188	-1.237	-1.587
72	8398	F	Y	F72Y	-0.08	0.149	-0.034	0.171
72	8398	F	M	F72M	0.008	0.003	0	-0.002
72	8398	F	D	F72D	0.449	0.002	0	-0.002
72	8398	F	N	F72N	0.949	0.002	-0.001	-0.002
72	8398	F	K	F72K	1.227	0.002	-0.787	-1.002
72	8398	F	I	F72I	-0.028	-0.148	-0.087	-0.699
72	8398	F	V	F72V	2.163	-0.312	0.631	-0.925
72	8398	F	E	F72E	0.243	-0.497	-0.379	-0.502
72	8398	F	H	F72H	0.008	-0.498	-0.5	-0.502
72	8398	F	G	F72G	-0.784	-0.79	-0.748	-0.794
72	8398	F	W	F72W	-1.153	-1.159	-1.161	-1.163
72	8398	F	A	F72A	-1.284	-1.583	-1.283	-1.587
72	8398	F	R	F72R	-1.049	-1.79	-1.476	-1.794
73	8401	N	R	N73R	-0.757	3.986	1.755	-1.501
73	8401	N	Q	N73Q	-0.519	1.005	-0.36	-0.521
73	8401	N	T	N73T	0.214	0.672	0.204	-0.551
73	8401	N	H	N73H	0.742	0.109	-0.047	0.275
73	8401	N	I	N73I	-0.255	0.075	-0.171	-0.798
73	8401	N	Y	N73Y	0.389	0.073	0.247	-0.302
73	8401	N	E	N73E	0	0.003	0	-0.002
73	8401	N	M	N73M	0	0.003	0	-0.002
73	8401	N	V	N73V	0	0.003	0	-0.002
73	8401	N	C	N73C	-0.019	-0.004	0	-0.022
73	8401	N	W	N73W	-0.019	-0.004	0	-0.022
73	8401	N	K	N73K	-0.354	-0.097	-0.327	-0.59
73	8401	N	S	N73S	-0.67	-0.273	-0.399	-0.183
73	8401	N	F	N73F	-0.5	-0.497	-0.499	-0.502
73	8401	N	G	N73G	-0.5	-0.497	-0.499	-0.502
73	8401	N	L	N73L	0.243	-0.497	-0.59	-0.563
73	8401	N	D	N73D	-0.355	-0.602	0.582	-0.663
73	8401	N	A	N73A	0.425	-1.29	-1.083	-1.294
73	8401	N	P	N73P	-1.041	-1.497	0.011	-1.975
74	8404	A	I	A74I	-0.498	5.414	2.683	-0.502
74	8404	A	V	A74V	1.245	1.142	0.474	-0.51
74	8404	A	Q	A74Q	-1.402	0.688	-1.403	-1.405
74	8404	A	H	A74H	0.238	0.609	0.149	-0.57
74	8404	A	E	A74E	1.017	0.49	0.403	-1.076
74	8404	A	P	A74P	-0.575	0.16	-0.681	-0.038
74	8404	A	D	A74D	0.002	0.003	0.001	-0.002
74	8404	A	W	A74W	0.002	0.002	0.001	-0.002
74	8404	A	Y	A74Y	0.002	0.002	0.001	-0.002
74	8404	A	M	A74M	0.002	0.002	0	-0.002
74	8404	A	C	A74C	-0.001	0.001	0	-0.003
74	8404	A	L	A74L	-0.185	-0.076	-0.602	-0.795
74	8404	A	T	A74T	-0.315	-0.164	0.068	-0.756
74	8404	A	F	A74F	-0.259	-0.206	-0.91	-1.002
74	8404	A	S	A74S	0.341	-0.467	0.085	-1.199
74	8404	A	K	A74K	0.119	-0.498	-0.629	-0.795
74	8404	A	N	A74N	0.227	-0.791	-0.635	-0.795
74	8404	A	G	A74G	-0.881	-0.841	0.48	-0.234
74	8404	A	R	A74R	0.066	-1.159	-1.165	-1.501
75	8407	Y	Q	Y75Q	-0.793	5.33	2.62	-0.795
75	8407	Y	F	Y75F	0.209	1.325	0.076	-0.349
75	8407	Y	T	Y75T	0.244	0.462	0.201	-0.653
75	8407	Y	N	Y75N	-0.018	0.304	0.727	-0.015
75	8407	Y	H	Y75H	1.382	0.26	-0.606	-0.487
75	8407	Y	A	Y75A	-1.66	0.073	-0.033	-1.794
75	8407	Y	S	Y75S	-0.813	0.045	-0.31	-0.661
75	8407	Y	M	Y75M	0	0.003	0	-0.001
75	8407	Y	K	Y75K	0	0.003	-0.001	-0.002
75	8407	Y	W	Y75W	-0.001	0.003	-0.001	-0.002
75	8407	Y	P	Y75P	-0.392	0.003	-0.357	-0.501
75	8407	Y	R	Y75R	-0.5	0.003	-0.491	-0.502
75	8407	Y	E	Y75E	-0.5	-0.498	-0.464	-0.502
75	8407	Y	I	Y75I	-0.5	-0.498	-0.499	-0.502
75	8407	Y	G	Y75G	-1.001	-0.498	-0.779	-1.001
75	8407	Y	L	Y75L	-1.5	-0.586	-1.154	-1.502
75	8407	Y	V	Y75V	-0.997	-0.791	-0.792	-1.001
75	8407	Y	D	Y75D	0.201	-0.879	-0.105	-0.387
75	8407	Y	C	Y75C	-0.689	-0.879	-0.333	-0.467
76	8410	K	A	K76A	-0.775	3.23	1.692	-1.798
76	8410	K	G	K76G	-0.575	0.979	-0.904	-1.294
76	8410	K	S	K76S	0.153	0.475	0.162	-0.638
76	8410	K	R	K76R	0.277	0.18	-0.018	-0.325
76	8410	K	Q	K76Q	-0.217	0.141	0.475	-0.702
76	8410	K	N	K76N	-0.395	0.079	0.027	-0.915
76	8410	K	T	K76T	-0.177	0.062	-0.105	-0.128
76	8410	K	D	K76D	0	0.002	0	-0.002
76	8410	K	F	K76F	0	0.002	0	-0.002
76	8410	K	W	K76W	0	0.002	0	-0.002
76	8410	K	V	K76V	-0.792	0.002	-0.792	-0.794
76	8410	K	H	K76H	-0.792	-0.056	0.001	-0.794
76	8410	K	M	K76M	0.586	-0.111	-0.155	-0.316
76	8410	K	Y	K76Y	-0.5	-0.498	-0.467	-0.501
76	8410	K	C	K76C	-0.5	-0.498	-0.497	-0.501
76	8410	K	I	K76I	-1	-0.498	-0.999	-1.002
76	8410	K	E	K76E	-0.185	-0.579	-0.141	-0.076
76	8410	K	P	K76P	-1.292	-1.291	-1.249	-1.294
76	8410	K	L	K76L	-1.292	-1.498	-1.241	-1.501
77	8413	L	D	L77D	-1.293	4.688	2.009	-1.293
77	8413	L	K	L77K	-0.5	1.475	-0.382	-0.501
77	8413	L	N	L77N	-1	0.464	-0.428	-1.001
77	8413	L	P	L77P	0.272	0.422	0.079	-0.133
77	8413	L	R	L77R	-0.457	0.399	0.13	-1.143
77	8413	L	M	L77M	-0.207	0.075	0.267	-0.697
77	8413	L	E	L77E	0	0.002	0	-0.001
77	8413	L	C	L77C	0	0.001	0	-0.001
77	8413	L	W	L77W	-0.5	0.001	-0.459	-0.501
77	8413	L	S	L77S	-1	-0.046	-0.794	-1.001
77	8413	L	G	L77G	-0.194	-0.08	-0.631	-0.793
77	8413	L	I	L77I	0.716	-0.498	-0.428	-0.501
77	8413	L	F	L77F	-0.5	-0.498	-0.5	-0.501
77	8413	L	H	L77H	-0.5	-0.499	-0.382	-0.501
77	8413	L	Q	L77Q	0.358	-0.655	-0.648	0.277
77	8413	L	Y	L77Y	-1.293	-0.873	-1.035	-1.293
77	8413	L	A	L77A	-0.989	-0.93	-0.704	-1.954
77	8413	L	V	L77V	-0.297	-0.998	-0.886	-1.27
77	8413	L	T	L77T	-1.5	-0.999	-1.428	-1.501
78	8416	T	S	T78S	-0.205	2.293	0.702	-0.21
78	8416	T	L	T78L	-0.447	0.966	-0.644	-1.661
78	8416	T	R	T78R	0	0.919	-0.881	-1.001
78	8416	T	I	T78I	0.015	0.376	-0.255	-0.303
78	8416	T	A	T78A	-0.217	0.287	-0.226	-0.266
78	8416	T	N	T78N	0.438	0.247	0.665	0.159
78	8416	T	M	T78M	0	0.002	0	-0.001
78	8416	T	Q	T78Q	0	0.002	0	-0.001
78	8416	T	Y	T78Y	0.011	0.002	0	-0.001
78	8416	T	V	T78V	-0.001	0.002	0	-0.001
78	8416	T	W	T78W	-0.001	0.002	0	-0.001
78	8416	T	F	T78F	0	0.002	-0.366	-0.5
78	8416	T	P	T78P	-0.284	-0.204	0.163	-0.18
78	8416	T	C	T78C	-0.5	-0.498	-0.423	-0.5
78	8416	T	E	T78E	-0.5	-0.498	-0.467	-0.5
78	8416	T	H	T78H	-0.5	-0.498	-0.499	-0.501
78	8416	T	G	T78G	-1.293	-0.502	-1.292	-1.293
78	8416	T	D	T78D	-0.5	-0.998	-0.499	-0.768
78	8416	T	K	T78K	-1.001	-0.998	-0.793	-1.001
79	8419	R	A	R79A	-0.79	1.022	-0.65	-0.798
79	8419	R	K	R79K	-0.495	0.915	-0.362	-0.501
79	8419	R	V	R79V	-0.196	0.662	0.38	-0.879
79	8419	R	S	R79S	0.585	0.572	0.196	-2.718
79	8419	R	W	R79W	-0.495	0.415	-0.367	-0.505
79	8419	R	P	R79P	0.45	0.343	-0.162	-0.358
79	8419	R	L	R79L	1.321	0.321	0.364	-0.564
79	8419	R	C	R79C	0.015	0.141	-0.049	-0.613
79	8419	R	M	R79M	0.003	0.003	0	-0.005
79	8419	R	T	R79T	-0.196	-0.139	-0.53	-1.005
79	8419	R	E	R79E	-0.497	-0.497	-0.458	-0.505
79	8419	R	N	R79N	-0.497	-0.497	-0.458	-0.505
79	8419	R	I	R79I	-0.196	-0.497	-0.958	-1.005
79	8419	R	F	R79F	-0.504	-0.505	-0.389	-0.506
79	8419	R	Y	R79Y	-1.504	-0.548	-1.191	-1.506
79	8419	R	H	R79H	0.37	-0.686	0.005	-0.458
79	8419	R	D	R79D	-0.796	-0.797	-0.648	-0.596
79	8419	R	G	R79G	-1.827	-0.882	-1.056	-0.62
79	8419	R	Q	R79Q	-0.995	-0.997	-0.969	-1.001
80	8422	P	I	P80I	-2.158	3.789	1.159	-1.624
80	8422	P	D	P80D	-0.493	0.887	-0.381	-0.506
80	8422	P	K	P80K	-0.786	0.423	-0.537	-0.793
80	8422	P	V	P80V	-1.286	0.416	-1.186	-1.28
80	8422	P	H	P80H	-0.068	0.387	0.527	0.455
80	8422	P	Q	P80Q	0.472	0.303	-0.06	-2.055
80	8422	P	L	P80L	0.408	0.285	0.252	-0.55
80	8422	P	T	P80T	0.622	0.239	0.027	-2.402
80	8422	P	W	P80W	0.003	0.006	0.007	-0.006
80	8422	P	M	P80M	-0.497	0.006	-0.5	-0.506
80	8422	P	C	P80C	0.007	0.003	-0.002	-0.006
80	8422	P	A	P80A	0.171	-0.112	0.021	-0.119
80	8422	P	S	P80S	-0.923	-0.313	-0.638	-0.561
80	8422	P	Y	P80Y	-0.493	-0.494	-0.493	-0.506
80	8422	P	R	P80R	-0.44	-0.772	-0.703	-0.405
80	8422	P	E	P80E	-0.786	-0.786	-0.788	-0.793
80	8422	P	G	P80G	-0.796	-0.8	-0.63	-0.799
80	8422	P	N	P80N	-0.997	-0.8	-0.926	-1.006
80	8422	P	F	P80F	-1.497	-0.994	-1.385	-1.506
81	8425	Y	R	Y81R	-2.454	3.554	0.868	-1.825
81	8425	Y	S	Y81S	0.367	0.68	-0.394	-0.189
81	8425	Y	N	Y81N	0.985	0.671	0.673	0.663
81	8425	Y	A	Y81A	-1.126	0.48	-1.351	-1.793
81	8425	Y	T	Y81T	-0.677	0.338	0.154	-0.262
81	8425	Y	P	Y81P	-0.793	0.121	-0.715	-0.793
81	8425	Y	W	Y81W	-0.001	0.002	-0.804	-1.001
81	8425	Y	K	Y81K	0	0.001	0	-0.001
81	8425	Y	M	Y81M	0	0.001	0	-0.001
81	8425	Y	V	Y81V	0	0.001	-0.443	-0.501
81	8425	Y	D	Y81D	-0.585	-0.088	-1.198	-0.793
81	8425	Y	Q	Y81Q	-0.776	-0.118	-0.336	-0.793
81	8425	Y	C	Y81C	0.054	-0.26	0.184	-0.083
81	8425	Y	H	Y81H	-0.555	-0.343	-0.303	-0.302
81	8425	Y	L	Y81L	-0.5	-0.379	-0.842	-1.001
81	8425	Y	E	Y81E	-0.5	-0.499	-0.405	-0.501
81	8425	Y	F	Y81F	-0.31	-0.784	-0.275	-0.873
81	8425	Y	I	Y81I	-1.114	-1.499	-1.499	-1.495
81	8425	Y	G	Y81G	-1.5	-1.499	-1.482	-1.501
82	8428	V	S	V82S	-2	3.592	0.803	-2.145
82	8428	V	P	V82P	-1	0.571	-0.808	-1.001
82	8428	V	A	V82A	0.006	0.355	0.329	-0.349
82	8428	V	I	V82I	0.393	0.32	0.458	-0.392
82	8428	V	W	V82W	0	0.002	0	-0.001
82	8428	V	F	V82F	0	0.001	0	-0.001
82	8428	V	Q	V82Q	0	0.001	0	-0.001
82	8428	V	C	V82C	0.806	0.001	0	-0.001
82	8428	V	M	V82M	-0.001	0.001	0	-0.001
82	8428	V	Y	V82Y	-0.001	0.001	0	-0.001
82	8428	V	T	V82T	-0.793	-0.002	-0.648	-0.793
82	8428	V	K	V82K	-0.5	-0.498	-0.469	-0.501
82	8428	V	E	V82E	-0.005	-0.522	-0.457	-0.14
82	8428	V	G	V82G	2.017	-0.588	-1.166	-0.684
82	8428	V	L	V82L	-0.859	-0.6	-0.652	-1.052
82	8428	V	D	V82D	-0.793	-0.791	-0.403	-0.793
82	8428	V	N	V82N	-0.792	-0.791	-0.748	-0.793
82	8428	V	H	V82H	-0.793	-0.791	-0.792	-0.793
82	8428	V	R	V82R	-0.503	-0.875	-0.626	-1.342
83	8431	A	L	A83L	-2.34	2.802	0.495	-2.696
83	8431	A	K	A83K	-0.5	0.922	-0.472	-0.501
83	8431	A	P	A83P	-0.311	0.414	-0.436	-0.834
83	8431	A	V	A83V	0.448	0.344	-0.124	-0.388
83	8431	A	F	A83F	-0.001	0.275	0	-0.001
83	8431	A	D	A83D	0.005	0.055	0.284	-0.338
83	8431	A	E	A83E	0	0.001	0	-0.001
83	8431	A	N	A83N	0	0.001	0	-0.001
83	8431	A	W	A83W	-0.001	0.001	0	-0.001
83	8431	A	T	A83T	-0.024	-0.07	-0.015	-0.426
83	8431	A	C	A83C	-0.068	-0.078	-0.832	-1.001
83	8431	A	S	A83S	0.392	-0.093	0.153	-0.839
83	8431	A	G	A83G	0.028	-0.21	-0.075	-0.552
83	8431	A	I	A83I	-0.088	-0.312	-0.929	-1.293
83	8431	A	H	A83H	0	-0.498	-0.416	-0.501
83	8431	A	M	A83M	-0.5	-0.498	-0.5	-0.501
83	8431	A	Y	A83Y	-0.793	-0.499	-0.792	-0.793
83	8431	A	R	A83R	-2	-0.499	-1.535	-2.001
83	8431	A	Q	A83Q	-1.001	-0.999	-0.809	-1.001
84	8434	Y	L	Y84L	-1.879	3.222	0.562	-1.916
84	8434	Y	F	Y84F	0.636	0.439	0.639	0.54
84	8434	Y	C	Y84C	-0.001	0.221	0.588	-0.037
84	8434	Y	I	Y84I	-1.793	0.189	-1.426	-1.793
84	8434	Y	P	Y84P	-0.501	0.126	-0.468	-0.501
84	8434	Y	S	Y84S	-0.319	0.072	-0.682	-0.24
84	8434	Y	N	Y84N	-0.074	0.049	-0.353	-0.027
84	8434	Y	M	Y84M	-0.001	0.002	0	-0.001
84	8434	Y	G	Y84G	-0.001	0.001	0	-0.001
84	8434	Y	K	Y84K	-0.001	0.001	0	-0.001
84	8434	Y	W	Y84W	-0.002	0	-0.001	-0.003
84	8434	Y	H	Y84H	-0.49	-0.114	0.158	-0.652
84	8434	Y	T	Y84T	-0.007	-0.347	-1.196	-0.506
84	8434	Y	E	Y84E	-0.5	-0.499	-0.389	-0.501
84	8434	Y	D	Y84D	0.696	-0.912	-1.22	-0.251
84	8434	Y	A	Y84A	-1.293	-0.983	-1.092	-1.293
84	8434	Y	Q	Y84Q	-1.293	-1.291	-1.268	-1.293
84	8434	Y	V	Y84V	-0.793	-1.293	-0.95	-1.295
84	8434	Y	R	Y84R	-1.428	-1.403	-1.692	-2.162
85	8437	C	Y	C85Y	0.831	1.097	0.04	-0.463
85	8437	C	G	C85G	-0.174	0.87	-0.553	-0.337
85	8437	C	R	C85R	0.279	0.638	0.203	-0.062
85	8437	C	S	C85S	0.215	0.338	0.061	-0.106
85	8437	C	W	C85W	-0.059	0.077	-0.099	-0.414
85	8437	C	D	C85D	0	-0.001	0	-0.001
85	8437	C	E	C85E	0	-0.001	0	-0.001
85	8437	C	M	C85M	0	-0.001	0	-0.001
85	8437	C	K	C85K	-0.5	-0.001	-0.393	-0.393
85	8437	C	V	C85V	-0.816	-0.271	-0.469	-0.485
85	8437	C	H	C85H	0	-0.349	-0.917	-1.001
85	8437	C	N	C85N	-0.5	-0.5	-0.391	-0.501
85	8437	C	Q	C85Q	0	-0.5	-0.408	-0.501
85	8437	C	P	C85P	-1	-0.501	-0.742	-1.001
85	8437	C	L	C85L	0.187	-0.792	-0.422	-1.161
85	8437	C	T	C85T	-1.059	-0.852	-1.689	-2.001
85	8437	C	F	C85F	-0.358	-1.021	-0.412	-0.952
85	8437	C	I	C85I	-1.293	-1.293	-1.071	-1.293
85	8437	C	A	C85A	-1.42	-2.162	-1.882	-2.162
86	8440	A	R	A86R	-1.61	3.294	0.706	-2.262
86	8440	A	E	A86E	0.955	0.714	0.657	-1.435
86	8440	A	S	A86S	0.524	0.347	0.391	-0.978
86	8440	A	V	A86V	0.374	0.308	0.453	0.211
86	8440	A	T	A86T	0.262	0.071	0.316	-0.23
86	8440	A	P	A86P	-0.407	-0.07	-0.44	-0.172
86	8440	A	Q	A86Q	-0.65	-0.115	-0.122	-0.344
86	8440	A	C	A86C	-0.499	-0.497	0.222	-0.156
86	8440	A	W	A86W	-0.499	-0.497	-0.471	-0.5
86	8440	A	K	A86K	-0.5	-0.497	-0.498	-0.5
86	8440	A	Y	A86Y	-0.5	-0.5	-0.378	-0.501
86	8440	A	N	A86N	-0.792	-0.791	-0.689	-0.793
86	8440	A	D	A86D	-0.792	-0.791	-0.791	-0.793
86	8440	A	H	A86H	-0.792	-0.792	-0.572	-0.793
86	8440	A	F	A86F	-0.792	-0.792	-0.649	-0.793
86	8440	A	I	A86I	-0.792	-0.792	-0.649	-0.793
86	8440	A	M	A86M	-1	-1	-0.814	-1.001
86	8440	A	L	A86L	-1.791	-1.142	-1.756	-1.793
86	8440	A	G	A86G	-0.7	-1.222	-1.157	-0.243
87	8443	D	L	D87L	-1.445	3.019	0.562	-2.063
87	8443	D	Y	D87Y	0.745	0.352	0.016	-2.369
87	8443	D	R	D87R	0.169	0.149	0.293	-0.725
87	8443	D	N	D87N	-0.095	0.108	-0.173	-0.317
87	8443	D	W	D87W	0.002	0.004	0.001	-0.004
87	8443	D	M	D87M	0.002	0.004	-0.001	-0.004
87	8443	D	I	D87I	-1.29	0.004	-1.266	-1.296
87	8443	D	C	D87C	-0.494	-0.004	-0.377	-0.501
87	8443	D	H	D87H	-0.803	-0.027	0.308	-0.328
87	8443	D	G	D87G	0.383	-0.085	0.167	0.009
87	8443	D	V	D87V	-0.509	-0.218	-0.357	-0.089
87	8443	D	T	D87T	-1.077	-0.259	-0.496	-0.236
87	8443	D	E	D87E	-0.384	-0.341	-0.325	-0.756
87	8443	D	Q	D87Q	-0.498	-0.498	-0.408	-0.504
87	8443	D	F	D87F	-0.494	-0.498	-0.498	-0.504
87	8443	D	A	D87A	-0.16	-0.658	-0.741	-0.539
87	8443	D	K	D87K	-0.79	-0.79	-0.757	-0.796
87	8443	D	S	D87S	-1.447	-1.144	-1.481	-2.089
87	8443	D	P	D87P	-1.664	-1.158	-1.42	-1.665
88	8446	C	W	C88W	-0.911	2.531	0.212	-1.271
88	8446	C	K	C88K	-0.001	1.467	0	-0.001
88	8446	C	R	C88R	-0.071	0.239	-0.074	-0.414
88	8446	C	E	C88E	0	0.147	0	-0.001
88	8446	C	Y	C88Y	0.695	0.074	0.288	-0.051
88	8446	C	F	C88F	-0.39	0.048	-0.494	-0.714
88	8446	C	D	C88D	0	0.001	0	-0.001
88	8446	C	I	C88I	0	0.001	0	-0.001
88	8446	C	M	C88M	0	0.001	0	-0.001
88	8446	C	Q	C88Q	-0.001	0.001	0	-0.001
88	8446	C	S	C88S	-0.07	-0.302	-0.453	-0.454
88	8446	C	N	C88N	-0.483	-0.499	-0.382	-0.501
88	8446	C	H	C88H	-0.048	-0.499	-0.472	-0.501
88	8446	C	T	C88T	-0.548	-0.499	-0.404	-1.001
88	8446	C	P	C88P	-0.793	-0.792	-0.702	-0.793
88	8446	C	L	C88L	-1.305	-0.831	-0.811	-2.188
88	8446	C	V	C88V	-0.277	-0.884	-0.824	-0.683
88	8446	C	G	C88G	-0.565	-0.884	-1.412	-1.275
88	8446	C	A	C88A	-1	-0.999	-0.995	-1.001
89	8449	G	N	G89N	-1.498	2.753	0.264	-1.737
89	8449	G	C	G89C	-0.066	0.969	-0.34	-0.503
89	8449	G	T	G89T	-0.501	0.969	-0.408	-0.503
89	8449	G	A	G89A	-0.845	0.551	-0.575	-0.561
89	8449	G	V	G89V	0.723	0.193	0.18	-2.107
89	8449	G	R	G89R	0.201	0.07	0.13	-0.07
89	8449	G	H	G89H	0.003	0.002	0.001	-0.003
89	8449	G	W	G89W	0.002	0.002	-0.001	-0.003
89	8449	G	Y	G89Y	0.002	0.002	-0.001	-0.003
89	8449	G	F	G89F	-0.001	-0.003	0.001	-0.004
89	8449	G	I	G89I	-0.984	-0.065	-0.718	-1.003
89	8449	G	E	G89E	-0.095	-0.162	-0.417	-0.588
89	8449	G	K	G89K	-0.498	-0.498	-0.497	-0.503
89	8449	G	M	G89M	-0.498	-0.498	-0.497	-0.503
89	8449	G	D	G89D	-0.501	-0.503	-0.498	-0.503
89	8449	G	P	G89P	-0.997	-0.998	-0.306	-0.95
89	8449	G	Q	G89Q	-0.997	-0.998	-0.816	-1.001
89	8449	G	L	G89L	-1.789	-1.226	-1.212	-1.793
89	8449	G	S	G89S	-0.985	-1.659	-1.682	-1.881
90	8452	M	G	M90G	-1.792	2.857	0.608	-1.921
90	8452	M	L	M90L	-0.748	0.429	-0.285	-0.756
90	8452	M	R	M90R	-0.102	0.378	-1.087	-0.452
90	8452	M	K	M90K	0.146	0.12	0.436	-0.17
90	8452	M	I	M90I	0.486	0.062	-0.222	-1.585
90	8452	M	E	M90E	0.001	0.004	0.003	-0.002
90	8452	M	D	M90D	-0.476	0.004	-0.387	-0.501
90	8452	M	H	M90H	0.001	-0.002	-0.003	-0.004
90	8452	M	C	M90C	-0.001	-0.002	-0.003	-0.004
90	8452	M	F	M90F	-0.206	-0.002	-0.427	-0.503
90	8452	M	S	M90S	-0.499	-0.06	-0.807	-1.001
90	8452	M	W	M90W	0.289	-0.218	-0.238	-0.15
90	8452	M	T	M90T	0.389	-0.223	-0.515	-0.576
90	8452	M	V	M90V	0.055	-0.272	-0.293	-0.583
90	8452	M	Y	M90Y	0.001	-0.353	-0.471	-0.451
90	8452	M	Q	M90Q	-0.499	-0.496	-0.44	-0.502
90	8452	M	P	M90P	-0.476	-0.502	-0.387	-0.501
90	8452	M	N	M90N	-0.499	-1.002	-0.77	-0.856
90	8452	M	A	M90A	-1.755	-1.794	-1.453	-1.794
91	8455	G	P	G91P	-1.142	2.885	0.299	-1.396
91	8455	G	N	G91N	0.584	0.694	0.565	-0.185
91	8455	G	R	G91R	-0.527	0.457	0.519	-0.334
91	8455	G	D	G91D	0.2	0.409	0.067	0.425
91	8455	G	S	G91S	1.129	0.367	0.557	0.233
91	8455	G	C	G91C	0.768	0.254	0.222	-1.577
91	8455	G	L	G91L	0.793	0.139	0.001	-0.002
91	8455	G	Y	G91Y	0.001	0.003	0.001	-0.002
91	8455	G	Q	G91Q	0.001	0.001	-0.001	-0.002
91	8455	G	M	G91M	0.001	-0.002	0.001	-0.003
91	8455	G	I	G91I	0.891	-0.002	-0.001	-0.003
91	8455	G	K	G91K	0.002	-0.002	-0.001	-0.003
91	8455	G	W	G91W	0.001	-0.002	-0.001	-0.003
91	8455	G	A	G91A	0.045	-0.098	-0.124	-0.467
91	8455	G	V	G91V	-0.028	-0.233	0.19	-0.712
91	8455	G	F	G91F	-0.498	-0.497	-0.368	-0.5
91	8455	G	E	G91E	-0.499	-0.499	-0.707	-1
91	8455	G	T	G91T	-0.474	-1.29	-1.252	-1.196
91	8455	G	H	G91H	-1.499	-1.499	-1.387	-1.502
92	8458	H	F	H92F	-0.187	3.174	0.755	-1.31
92	8458	H	G	H92G	0.593	0.891	0.777	-0.194
92	8458	H	D	H92D	0.345	0.725	0.318	0.72
92	8458	H	I	H92I	-0.103	0.216	-0.011	-0.064
92	8458	H	S	H92S	-0.497	0.206	-0.316	-1.2
92	8458	H	Q	H92Q	-0.344	0.145	0.051	0.043
92	8458	H	Y	H92Y	0.107	0.041	-0.075	-0.319
92	8458	H	T	H92T	-0.993	0.002	-0.808	-1.003
92	8458	H	C	H92C	0.002	0.001	-0.001	-0.003
92	8458	H	E	H92E	0.002	0.001	-0.367	-0.478
92	8458	H	K	H92K	0.002	-0.003	0.001	-0.004
92	8458	H	M	H92M	-0.002	-0.003	-0.001	-0.004
92	8458	H	N	H92N	0.814	-0.054	0.192	-2.282
92	8458	H	P	H92P	0.568	-0.082	0.309	0.669
92	8458	H	L	H92L	-0.43	-0.162	-0.214	-0.136
92	8458	H	R	H92R	-0.199	-0.218	0.353	0.01
92	8458	H	V	H92V	0.897	-0.498	-0.367	-0.444
92	8458	H	W	H92W	-0.783	-0.79	-0.536	-0.793
92	8458	H	A	H92A	-0.997	-0.999	-0.978	-1.003
93	8461	S	L	S93L	-0.827	1.654	0.32	-0.578
93	8461	S	F	S93F	5.389	0.469	-0.489	-1.027
93	8461	S	Y	S93Y	0.68	0.316	0.079	-2.51
93	8461	S	H	S93H	3.145	0.193	-0.016	-0.451
93	8461	S	T	S93T	0.469	0.021	-0.174	-0.78
93	8461	S	W	S93W	0.074	0.003	-0.001	-0.003
93	8461	S	Q	S93Q	0.025	0.003	-0.001	-0.005
93	8461	S	M	S93M	0.074	0.002	0	-0.003
93	8461	S	D	S93D	0.074	0.002	0	-0.003
93	8461	S	E	S93E	0.219	0.002	-0.001	-0.003
93	8461	S	I	S93I	0.074	0.002	-0.001	-0.003
93	8461	S	P	S93P	7.085	-0.28	-0.143	-0.252
93	8461	S	R	S93R	-0.426	-0.497	-0.479	-0.503
93	8461	S	V	S93V	-0.424	-0.497	-0.497	-0.503
93	8461	S	G	S93G	0.074	-0.498	-0.384	-0.487
93	8461	S	N	S93N	0.524	-0.498	-0.449	-0.503
93	8461	S	C	S93C	-0.628	-0.602	-0.236	-1.217
93	8461	S	K	S93K	-0.768	-0.796	-0.671	-0.798
93	8461	S	A	S93A	-0.549	-1.032	-0.651	-0.613
94	8464	C	P	C94P	-1.376	2.66	0.033	-1.73
94	8464	C	A	C94A	-0.39	1.022	0.208	-0.256
94	8464	C	W	C94W	0.75	0.512	-0.113	-0.093
94	8464	C	G	C94G	0.521	0.248	-0.179	0.107
94	8464	C	R	C94R	0.054	0.052	-0.635	-0.313
94	8464	C	D	C94D	0	0.001	0	-0.001
94	8464	C	M	C94M	0	0.001	0	-0.001
94	8464	C	N	C94N	0	0.001	0	-0.001
94	8464	C	T	C94T	-0.5	0.001	-0.423	-0.501
94	8464	C	E	C94E	0.997	0	0	-0.001
94	8464	C	S	C94S	-0.107	-0.143	-0.495	-0.286
94	8464	C	F	C94F	0.828	-0.27	0.122	-0.635
94	8464	C	Y	C94Y	-0.094	-0.359	-0.082	-0.298
94	8464	C	V	C94V	-0.271	-0.365	-0.914	-1.001
94	8464	C	Q	C94Q	-0.476	-0.499	-0.385	-0.5
94	8464	C	H	C94H	-0.5	-0.5	-0.332	-0.501
94	8464	C	K	C94K	0	-0.792	-0.792	-0.793
94	8464	C	L	C94L	0.191	-1.02	-0.825	-1.772
94	8464	C	I	C94I	-0.495	-1.292	-0.951	-1.217
95	8467	H	Q	H95Q	-0.466	1.761	0.267	-0.657
95	8467	H	Y	H95Y	0.995	0.685	0.517	0.319
95	8467	H	T	H95T	-0.168	0.641	0.097	-0.174
95	8467	H	N	H95N	0.796	0.272	-0.02	-1.943
95	8467	H	L	H95L	-0.07	0.016	-0.194	-0.076
95	8467	H	F	H95F	0.821	0.002	0	-0.004
95	8467	H	K	H95K	-0.003	0.002	-0.001	-0.006
95	8467	H	I	H95I	-0.003	-0.004	0	-0.006
95	8467	H	M	H95M	-0.484	-0.004	-0.424	-0.504
95	8467	H	P	H95P	0.201	-0.204	-0.095	-0.344
95	8467	H	R	H95R	-1.173	-0.399	-0.542	-0.565
95	8467	H	E	H95E	-0.484	-0.498	-0.446	-0.501
95	8467	H	C	H95C	-0.484	-0.498	-0.497	-0.505
95	8467	H	S	H95S	-0.503	-0.498	-0.395	-0.506
95	8467	H	D	H95D	5.673	-0.749	-0.026	-0.598
95	8467	H	G	H95G	0.919	-0.79	-0.623	-0.793
95	8467	H	A	H95A	-0.769	-0.79	-0.913	-1.004
95	8467	H	V	H95V	0.023	-1.004	-0.821	-1.005
95	8467	H	W	H95W	-0.984	-1.004	-0.97	-1.005
96	8470	S	V	S96V	-0.183	0.494	0.072	-0.174
96	8470	S	G	S96G	0.592	0.451	0.193	-0.097
96	8470	S	C	S96C	-0.483	0.174	0.053	-0.608
96	8470	S	D	S96D	-0.001	0	0	-0.001
96	8470	S	M	S96M	0	0	-0.001	-0.001
96	8470	S	F	S96F	-0.001	0	-0.001	-0.001
96	8470	S	H	S96H	-0.001	0	-0.418	-0.5
96	8470	S	I	S96I	0.58	-0.22	0.262	-1.086
96	8470	S	R	S96R	-0.533	-0.223	0.035	-0.002
96	8470	S	T	S96T	-0.472	-0.327	-0.533	-0.248
96	8470	S	Q	S96Q	-0.285	-0.363	-0.747	-0.3
96	8470	S	N	S96N	-0.981	-0.389	-0.43	-0.447
96	8470	S	Y	S96Y	-0.001	-0.499	-0.395	-0.5
96	8470	S	E	S96E	-0.486	-0.499	-0.395	-0.5
96	8470	S	K	S96K	-0.501	-0.5	-0.5	-0.501
96	8470	S	P	S96P	-0.793	-0.5	-0.746	-0.793
96	8470	S	L	S96L	-1.001	-1	-0.947	-1
96	8470	S	A	S96A	-1.001	-1.292	-1.203	-1.293
96	8470	S	W	S96W	-2.161	-2.161	-2.02	-2.162
97	8473	P	R	P97R	-0.747	1.752	0.03	-0.601
97	8473	P	L	P97L	0.551	0.368	0.012	-0.327
97	8473	P	T	P97T	0.765	0.303	0.051	-2.552
97	8473	P	A	P97A	0.366	0.154	0.086	-0.028
97	8473	P	H	P97H	0.564	0.152	0.174	-1.277
97	8473	P	C	P97C	0.005	0.004	-0.004	-0.007
97	8473	P	G	P97G	0.005	0.002	0.003	-0.007
97	8473	P	D	P97D	0.01	0.002	0	-0.007
97	8473	P	E	P97E	0.01	0.002	-0.004	-0.007
97	8473	P	K	P97K	0.005	0.002	-0.004	-0.007
97	8473	P	N	P97N	-0.003	-0.008	-0.004	-0.009
97	8473	P	S	P97S	-0.119	-0.294	-0.677	-0.35
97	8473	P	Y	P97Y	-1.279	-0.38	-1.042	-1.299
97	8473	P	Q	P97Q	-0.49	-0.496	-0.47	-0.5
97	8473	P	F	P97F	-0.49	-0.496	-0.497	-0.5
97	8473	P	M	P97M	-0.503	-0.508	-0.406	-0.507
97	8473	P	W	P97W	-0.491	-0.789	-0.79	-0.793
97	8473	P	I	P97I	-0.49	-0.998	-0.983	-1.007
97	8473	P	V	P97V	0.413	-0.998	-0.989	-1.007
98	8476	A	H	A98H	-0.767	2.594	0.04	-1.301
98	8476	A	T	A98T	1.113	0.636	0.997	0.541
98	8476	A	S	A98S	0.628	0.474	0.048	-0.939
98	8476	A	P	A98P	-0.369	0.424	0.088	-0.272
98	8476	A	L	A98L	0.276	0.142	-0.984	-1.001
98	8476	A	C	A98C	0.001	0.001	0.001	-0.001
98	8476	A	E	A98E	0.001	0.001	0.001	-0.001
98	8476	A	K	A98K	0.001	0.001	0	-0.001
98	8476	A	M	A98M	0.001	0.001	0	-0.001
98	8476	A	Y	A98Y	0.001	0.001	0	-0.001
98	8476	A	Q	A98Q	0.001	0.001	0	-0.001
98	8476	A	V	A98V	0.114	-0.135	0.048	-0.038
98	8476	A	G	A98G	-0.516	-0.156	-1.019	-0.343
98	8476	A	D	A98D	0.092	-0.424	0.073	-0.599
98	8476	A	N	A98N	-0.499	-0.499	-0.499	-0.498
98	8476	A	F	A98F	-0.499	-0.499	-0.43	-0.5
98	8476	A	I	A98I	-0.499	-0.499	-0.484	-0.501
98	8476	A	R	A98R	0.358	-0.519	-0.75	-0.413
98	8476	A	W	A98W	-2.16	-2.16	-2.136	-2.162
99	8479	M	D	M99D	-0.237	2.627	0.306	-1.232
99	8479	M	R	M99R	0.087	0.871	0.648	-0.036
99	8479	M	I	M99I	0.653	0.405	0.283	-2.214
99	8479	M	Q	M99Q	-0.002	0.28	0.001	-0.005
99	8479	M	T	M99T	0.092	0.203	0.05	-0.454
99	8479	M	V	M99V	0.327	0.074	-0.034	-0.089
99	8479	M	C	M99C	0.002	0.002	0.001	-0.004
99	8479	M	Y	M99Y	0.002	0.002	-0.001	-0.004
99	8479	M	S	M99S	0.003	0.002	-0.497	-0.504
99	8479	M	K	M99K	-0.079	-0.042	-0.461	-0.346
99	8479	M	L	M99L	0.18	-0.076	-0.339	-0.145
99	8479	M	H	M99H	-0.035	-0.281	-1.169	-0.513
99	8479	M	F	M99F	-0.497	-0.498	-0.498	-0.492
99	8479	M	W	M99W	-0.497	-0.498	-0.44	-0.501
99	8479	M	N	M99N	-0.497	-0.498	-0.463	-0.501
99	8479	M	E	M99E	-0.498	-0.498	-0.44	-0.504
99	8479	M	G	M99G	-0.502	-0.504	-0.478	-0.505
99	8479	M	P	M99P	-0.79	-0.79	-0.49	-0.796
99	8479	M	A	M99A	-1.936	-2.583	-2.437	-2.588
100	8482	I	M	I100M	0.28	3.45	0.858	-0.797
100	8482	I	C	I100C	0.378	1.286	-0.428	-0.5
100	8482	I	W	I100W	0.378	0.971	-0.399	-0.5
100	8482	I	V	I100V	1.287	0.45	-0.507	0.085
100	8482	I	N	I100N	0.196	0.435	0.484	-0.128
100	8482	I	K	I100K	0.002	0.416	-0.5	-0.501
100	8482	I	S	I100S	0.968	0.318	-0.411	-0.207
100	8482	I	R	I100R	4.162	0.124	0.191	-0.793
100	8482	I	P	I100P	-0.79	0.124	-0.66	-0.793
100	8482	I	Y	I100Y	0.002	0.002	0	-0.001
100	8482	I	Q	I100Q	0.002	0	0	-0.001
100	8482	I	E	I100E	0.002	0	0	-0.001
100	8482	I	H	I100H	-1.29	0	-1.262	-1.293
100	8482	I	D	I100D	0.325	-0.066	-0.757	0.118
100	8482	I	T	I100T	-0.582	-0.276	-0.369	-0.308
100	8482	I	F	I100F	0.534	-0.732	-0.787	-0.608
100	8482	I	G	I100G	-0.998	-1	-0.941	-1
100	8482	I	L	I100L	3.079	-1.303	-0.102	-0.955
100	8482	I	A	I100A	-0.781	-1.583	-1.339	-1.529
101	8485	E	K	E101K	0.034	2.731	1.834	-0.783
101	8485	E	S	E101S	2.19	1.078	-0.692	-0.961
101	8485	E	C	E101C	3.302	0.788	0.001	-0.001
101	8485	E	V	E101V	0.451	0.586	-0.019	0.22
101	8485	E	A	E101A	3.786	0.578	0.188	-0.444
101	8485	E	P	E101P	0.812	0.288	-0.31	-0.501
101	8485	E	W	E101W	0.802	0.003	0.001	-0.001
101	8485	E	N	E101N	0.878	0	0.001	-0.001
101	8485	E	R	E101R	3.665	-0.033	-0.692	-1.001
101	8485	E	G	E101G	0.942	-0.068	-0.101	-0.276
101	8485	E	T	E101T	0.517	-0.375	-0.376	-1.293
101	8485	E	I	E101I	2.702	-0.375	-1.617	-1.954
101	8485	E	Q	E101Q	-0.394	-0.382	-0.534	-0.287
101	8485	E	M	E101M	0.378	-0.497	-0.419	-0.501
101	8485	E	Y	E101Y	1.187	-0.497	-0.499	-0.501
101	8485	E	F	E101F	-0.497	-0.497	-0.499	-0.501
101	8485	E	H	E101H	2.289	-0.5	-0.499	-0.501
101	8485	E	D	E101D	-0.655	-0.538	-0.515	-0.511
101	8485	E	L	E101L	3.282	-1	-0.892	-1.162
102	8488	N	M	N102M	1.443	4.015	1.779	-0.375
102	8488	N	C	N102C	2.459	3.945	2.008	-0.793
102	8488	N	I	N102I	0.033	2.372	0.686	0.238
102	8488	N	V	N102V	0.003	1.3	-0.272	-0.324
102	8488	N	S	N102S	0.903	1.063	-0.066	-0.388
102	8488	N	Y	N102Y	2.505	1.006	0.554	0.641
102	8488	N	R	N102R	-0.174	0.3	-0.976	-1.001
102	8488	N	G	N102G	1.173	0.142	-0.646	-0.793
102	8488	N	L	N102L	3.437	0.047	-1.853	-2.162
102	8488	N	W	N102W	0.884	0.01	0.001	-0.001
102	8488	N	F	N102F	0.763	0.01	0.001	-0.001
102	8488	N	E	N102E	-0.277	0.01	-0.393	-0.501
102	8488	N	K	N102K	0.153	-0.122	0.081	-0.631
102	8488	N	T	N102T	0.526	-0.205	0.581	-0.165
102	8488	N	D	N102D	0.062	-0.416	-0.106	-0.349
102	8488	N	H	N102H	1.459	-0.487	-0.555	-0.878
102	8488	N	Q	N102Q	0.186	-0.781	-0.647	-0.793
102	8488	N	A	N102A	2.891	-0.99	-0.646	-1.001
102	8488	N	P	N102P	0.673	-1.281	-1.013	-1.293
103	8491	V	C	V103C	1.297	4.335	2.081	-0.58
103	8491	V	A	V103A	1.237	1.854	0.427	-0.224
103	8491	V	W	V103W	-0.497	0.968	-0.425	-0.501
103	8491	V	F	V103F	0.004	0.918	0.002	-0.001
103	8491	V	G	V103G	0.874	0.866	0.32	0.148
103	8491	V	Y	V103Y	-0.497	0.796	-0.431	-0.499
103	8491	V	M	V103M	-0.045	0.712	-0.104	-0.224
103	8491	V	L	V103L	0.034	0.526	-0.007	-0.911
103	8491	V	E	V103E	0.695	0.446	-0.188	0.01
103	8491	V	N	V103N	0.322	0.294	-0.394	-0.501
103	8491	V	P	V103P	3.466	0.126	-0.997	-1.001
103	8491	V	I	V103I	0.022	0.073	-1.661	-1.793
103	8491	V	Q	V103Q	0.477	0.016	-0.395	-0.501
103	8491	V	K	V103K	0.089	0.016	-0.577	-0.793
103	8491	V	H	V103H	0.477	-0.484	-0.461	-0.501
103	8491	V	D	V103D	-0.496	-0.485	-0.425	-0.501
103	8491	V	R	V103R	1.818	-0.697	-0.907	-1.294
103	8491	V	S	V103S	0.982	-0.706	-0.553	-1.293
103	8491	V	T	V103T	0.815	-0.985	-0.491	-1.001
104	8494	Q	G	Q104G	0.359	4.53	2.057	-1.503
104	8494	Q	R	Q104R	1.095	4.058	1.766	-0.366
104	8494	Q	D	Q104D	4.077	0.692	-0.498	-0.501
104	8494	Q	M	Q104M	-0.496	0.504	-0.496	-0.503
104	8494	Q	I	Q104I	0.916	0.43	-0.496	-0.503
104	8494	Q	A	Q104A	-0.043	0.383	0.227	-1.26
104	8494	Q	H	Q104H	0.727	0.225	0.207	-1.716
104	8494	Q	N	Q104N	-0.839	0.174	-1.19	-1.294
104	8494	Q	S	Q104S	0.416	0.137	-0.79	-0.952
104	8494	Q	K	Q104K	0.874	0.054	-0.063	-1.617
104	8494	Q	W	Q104W	0.004	0.016	0.002	-0.003
104	8494	Q	C	Q104C	1.115	0.016	-0.357	-0.503
104	8494	Q	F	Q104F	1.52	0.015	0.004	-0.003
104	8494	Q	T	Q104T	1.615	-0.07	-0.426	-0.502
104	8494	Q	P	Q104P	0.053	-0.376	-0.639	-0.324
104	8494	Q	E	Q104E	-0.021	-0.415	-0.511	-0.175
104	8494	Q	V	Q104V	2.851	-0.498	-0.905	-1.294
104	8494	Q	L	Q104L	0.225	-0.613	-0.15	-0.678
104	8494	Q	Y	Q104Y	0.084	-0.777	-0.789	-0.794
105	8497	A	R	A105R	1.301	4.449	2.064	-0.509
105	8497	A	G	A105G	-0.222	2.811	0.949	-0.611
105	8497	A	W	A105W	0.003	1.074	-0.431	-0.501
105	8497	A	T	A105T	0.647	0.836	-0.295	-0.547
105	8497	A	S	A105S	0.412	0.636	1.226	0.057
105	8497	A	E	A105E	0.76	0.536	0.35	-1.233
105	8497	A	C	A105C	-0.497	0.419	-0.426	-0.501
105	8497	A	V	A105V	0.755	0.338	0.534	-0.646
105	8497	A	L	A105L	3.78	0.166	-0.424	-1.662
105	8497	A	F	A105F	0.971	0.017	0.002	-0.002
105	8497	A	Q	A105Q	0.916	0.017	0.002	-0.501
105	8497	A	M	A105M	2.03	0.015	0.003	-0.002
105	8497	A	I	A105I	0.981	-0.081	-0.977	-1
105	8497	A	Y	A105Y	2.603	-0.483	-0.412	-0.501
105	8497	A	D	A105D	0.003	-0.483	-0.412	-0.501
105	8497	A	P	A105P	-0.084	-0.706	-0.123	-0.042
105	8497	A	H	A105H	-0.165	-0.777	-0.762	-0.794
105	8497	A	N	A105N	-0.496	-0.983	-0.81	-1.001
105	8497	A	K	A105K	2.13	-0.985	-0.977	-1.001
106	8500	D	M	D106M	1.609	4.617	2.121	-0.435
106	8500	D	C	D106C	0.255	4.54	1.749	-1.663
106	8500	D	K	D106K	-0.496	1.475	-0.497	-0.501
106	8500	D	N	D106N	0.513	0.763	0.238	0.06
[truncated: 16,697 more rows]
