# Supplementary material for: The E2 glycoprotein holds key residues for Mayaro virus adaptation to the urban Aedes aegypti mosquito
Source: PLoS Pathog. 2023 Apr 5;19(4):e1010491. doi: 10.1371/journal.ppat.1010491 (PMC10109513; doi:10.1371/journal.ppat.1010491)
Supplement: S4 File — (XLSX) [file ppat.1010491.s011.xlsx]

## Sheet: Sheet1
Plate 1
MAYV-for-mut1	cagaggagtggNNNGCTCCGACAGTG
MAYV-for-mut2	aggagtggGCANNNCCGACAGTGAC
MAYV-for-mut3	gagtggGCAGCTNNNACAGTGACAGCTA
MAYV-for-mut4	ggGCAGCTCCGNNNGTGACAGCTAT
MAYV-for-mut5	GCAGCTCCGACANNNACAGCTATGTGC
MAYV-for-mut6	CTCCGACAGTGNNNGCTATGTGCCTT
MAYV-for-mut7	TCCGACAGTGACANNNATGTGCCTTCTGG
MAYV-for-mut8	CAGTGACAGCTNNNTGCCTTCTGGCG
MAYV-for-mut9	CAGTGACAGCTATGNNNCTTCTGGCGAATGTA
MAYV-for-mut10	TGACAGCTATGTGCNNNCTGGCGAATGTATC
MAYV-for-mut11	ACAGCTATGTGCCTTNNNGCGAATGTATCCTTC
MAYV-for-mut12	AGCTATGTGCCTTCTGNNNAATGTATCCTTCCCTT
MAYV-for-mut13	GCCTTCTGGCGNNNGTATCCTTCCCT
MAYV-for-mut14	CCTTCTGGCGAATNNNTCCTTCCCTTGTTT
MAYV-for-mut15	CTTCTGGCGAATGTANNNTTCCCTTGTTTCCAAC
MAYV-for-mut16	GGCGAATGTATCCNNNCCTTGTTTCCAACC
MAYV-for-mut17	CGAATGTATCCTTCNNNTGTTTCCAACCGAGC
MAYV-for-mut18	ATGTATCCTTCCCTNNNTTCCAACCGAGCTG
MAYV-for-mut19	TCCTTCCCTTGTNNNCAACCGAGCTGC
MAYV-for-mut20	TTCCCTTGTTTCNNNCCGAGCTGCTCTC
MAYV-for-mut21	CCCTTGTTTCCAANNNAGCTGCTCTCCATG
MAYV-for-mut22	TGTTTCCAACCGNNNTGCTCTCCATGCT
MAYV-for-mut23	GTTTCCAACCGAGCNNNTCTCCATGCTGTTAT
MAYV-for-mut24	CAACCGAGCTGCNNNCCATGCTGTTATG
MAYV-for-mut25	CAACCGAGCTGCTCTNNNTGCTGTTATGAAAAG
MAYV-for-mut26	CGAGCTGCTCTCCANNNTGTTATGAAAAGGG
MAYV-for-mut27	CTGCTCTCCATGCNNNTATGAAAAGGGGC
MAYV-for-mut28	TCTCCATGCTGTNNNGAAAAGGGGCCTG
MAYV-for-mut29	TCCATGCTGTTATNNNAAGGGGCCTGAGC
MAYV-for-mut30	GCTGTTATGAANNNGGGCCTGAGCCG
MAYV-for-mut31	CTGTTATGAAAAGNNNCCTGAGCCGACGC
MAYV-for-mut32	TATGAAAAGGGGNNNGAGCCGACGCTG
MAYV-for-mut33	AAAAGGGGCCTNNNCCGACGCTGAG
MAYV-for-mut34	AAGGGGCCTGAGNNNACGCTGAGAATG
MAYV-for-mut35	GGCCTGAGCCGNNNCTGAGAATGCT
MAYV-for-mut36	CCTGAGCCGACGNNNAGAATGCTGGAA
MAYV-for-mut37	AGCCGACGCTGNNNATGCTGGAAGA
MAYV-for-mut38	CCGACGCTGAGANNNCTGGAAGAGAAC
MAYV-for-mut39	CCGACGCTGAGAATGNNNGAAGAGAACGTAAATT
MAYV-for-mut40	ACGCTGAGAATGCTGNNNGAGAACGTAAATTCA
MAYV-for-mut41	GCTGAGAATGCTGGAANNNAACGTAAATTCAGAGG
MAYV-for-mut42	TGAGAATGCTGGAAGAGNNNGTAAATTCAGAGGGATA
MAYV-for-mut43	AGAATGCTGGAAGAGAACNNNAATTCAGAGGGATACTAT
MAYV-for-mut44	GCTGGAAGAGAACGTANNNTCAGAGGGATACTATGA
MAYV-for-mut45	CTGGAAGAGAACGTAAATNNNGAGGGATACTATGAACTGT
MAYV-for-mut46	GGAAGAGAACGTAAATTCANNNGGATACTATGAACTGTTGC
MAYV-for-mut47	AGAGAACGTAAATTCAGAGNNNTACTATGAACTGTTGCATG
MAYV-for-mut48	CGTAAATTCAGAGGGANNNTATGAACTGTTGCATGC
MAYV-for-mut49	AATTCAGAGGGATACNNNGAACTGTTGCATGCT
MAYV-for-mut50	CAGAGGGATACTATNNNCTGTTGCATGCTGCC
MAYV-for-mut51	AGGGATACTATGAANNNTTGCATGCTGCCGT
MAYV-for-mut52	GATACTATGAACTGNNNCATGCTGCCGTGTAC
MAYV-for-mut53	ACTATGAACTGTTGNNNGCTGCCGTGTACTG
MAYV-for-mut54	GAACTGTTGCATNNNGCCGTGTACTGCA
MAYV-for-mut55	GAACTGTTGCATGCTNNNGTGTACTGCAAAAAC
MAYV-for-mut56	GTTGCATGCTGCCNNNTACTGCAAAAACAG
MAYV-for-mut57	CATGCTGCCGTGNNNTGCAAAAACAGC
MAYV-for-mut58	GCTGCCGTGTACNNNAAAAACAGCTCGA
MAYV-for-mut59	CCGTGTACTGCNNNAACAGCTCGAGG
MAYV-for-mut60	GTGTACTGCAAANNNAGCTCGAGGTCGA
MAYV-for-mut61	TGTACTGCAAAAACNNNTCGAGGTCGAAGAGG
MAYV-for-mut62	CTGCAAAAACAGCNNNAGGTCGAAGAGGAG
MAYV-for-mut63	CAAAAACAGCTCGNNNTCGAAGAGGAGCAC
MAYV-for-mut64	AAACAGCTCGAGGNNNAAGAGGAGCACTG
MAYV-for-mut65	GCTCGAGGTCGNNNAGGAGCACTGC
MAYV-for-mut66	TCGAGGTCGAAGNNNAGCACTGCAAAC
MAYV-for-mut67	GAGGTCGAAGAGGNNNACTGCAAACCACTT
MAYV-for-mut68	GTCGAAGAGGAGCNNNGCAAACCACTTTAA
MAYV-for-mut69	CGAAGAGGAGCACTNNNAACCACTTTAACGCA
MAYV-for-mut70	AGAGGAGCACTGCANNNCACTTTAACGCATA
MAYV-for-mut71	AGGAGCACTGCAAACNNNTTTAACGCATACAAG
MAYV-for-mut72	CACTGCAAACCACNNNAACGCATACAAGCT
MAYV-for-mut73	CTGCAAACCACTTTNNNGCATACAAGCTGACT
MAYV-for-mut74	GCAAACCACTTTAACNNNTACAAGCTGACTCGTC
MAYV-for-mut75	CCACTTTAACGCANNNAAGCTGACTCGTCC
MAYV-for-mut76	CACTTTAACGCATACNNNCTGACTCGTCCATACG
MAYV-for-mut77	CTTTAACGCATACAAGNNNACTCGTCCATACGTAGC
MAYV-for-mut78	CGCATACAAGCTGNNNCGTCCATACGTAG
MAYV-for-mut79	GCATACAAGCTGACTNNNCCATACGTAGCCTAC
MAYV-for-mut80	TACAAGCTGACTCGTNNNTACGTAGCCTACTGT
MAYV-for-mut81	GCTGACTCGTCCANNNGTAGCCTACTGTG
MAYV-for-mut82	GACTCGTCCATACNNNGCCTACTGTGCAG
MAYV-for-mut83	ACTCGTCCATACGTANNNTACTGTGCAGACTGT
MAYV-for-mut84	TCCATACGTAGCCNNNTGTGCAGACTGTG
MAYV-for-mut85	CATACGTAGCCTACNNNGCAGACTGTGGAATG
MAYV-for-mut86	CGTAGCCTACTGTNNNGACTGTGGAATGGG
MAYV-for-mut87	GCCTACTGTGCANNNTGTGGAATGGGC
MAYV-for-mut88	CTACTGTGCAGACNNNGGAATGGGCCATT
MAYV-for-mut89	ACTGTGCAGACTGTNNNATGGGCCATTCTTG
MAYV-for-mut90	GCAGACTGTGGANNNGGCCATTCTTGC
MAYV-for-mut91	CAGACTGTGGAATGNNNCATTCTTGCCACAG
MAYV-for-mut92	TGTGGAATGGGCNNNTCTTGCCACAGT
MAYV-for-mut93	GAATGGGCCATNNNTGCCACAGTCCC
MAYV-for-mut94	TGGGCCATTCTNNNCACAGTCCCGC
MAYV-for-mut95	GCCATTCTTGCNNNAGTCCCGCCATG
MAYV-for-mut96	CATTCTTGCCACNNNCCCGCCATGATTG
Plate 2
MAYV-for-mut97	CATTCTTGCCACAGTNNNGCCATGATTGAAAATG
MAYV-for-mut98	TCTTGCCACAGTCCCNNNATGATTGAAAATGTG
MAYV-for-mut99	CACAGTCCCGCCNNNATTGAAAATGTGC
MAYV-for-mut100	AGTCCCGCCATGNNNGAAAATGTGCAG
MAYV-for-mut101	CCCGCCATGATTNNNAATGTGCAGGCG
MAYV-for-mut102	GCCATGATTGAANNNGTGCAGGCGGATG
MAYV-for-mut103	CCATGATTGAAAATNNNCAGGCGGATGCTACA
MAYV-for-mut104	ATGATTGAAAATGTGNNNGCGGATGCTACAGAC
MAYV-for-mut105	TTGAAAATGTGCAGNNNGATGCTACAGACGG
MAYV-for-mut106	ATGTGCAGGCGNNNGCTACAGACGG
MAYV-for-mut107	TGCAGGCGGATNNNACAGACGGCAC
MAYV-for-mut108	AGGCGGATGCTNNNGACGGCACGTT
MAYV-for-mut109	GCGGATGCTACANNNGGCACGTTAAAGA
MAYV-for-mut110	GCGGATGCTACAGACNNNACGTTAAAGATTCAGT
MAYV-for-mut111	GATGCTACAGACGGCNNNTTAAAGATTCAGTTCG
MAYV-for-mut112	TACAGACGGCACGNNNAAGATTCAGTTCG
MAYV-for-mut113	CAGACGGCACGTTANNNATTCAGTTCGCTTC
MAYV-for-mut114	GGCACGTTAAAGNNNCAGTTCGCTTCTC
MAYV-for-mut115	CGGCACGTTAAAGATTNNNTTCGCTTCTCAAATTG
MAYV-for-mut116	CACGTTAAAGATTCAGNNNGCTTCTCAAATTGGCC
MAYV-for-mut117	CGTTAAAGATTCAGTTCNNNTCTCAAATTGGCCTAACG
MAYV-for-mut118	TAAAGATTCAGTTCGCTNNNCAAATTGGCCTAACGAA
MAYV-for-mut119	AGATTCAGTTCGCTTCTNNNATTGGCCTAACGAAAAC
MAYV-for-mut120	AGTTCGCTTCTCAANNNGGCCTAACGAAAAC
MAYV-for-mut121	GTTCGCTTCTCAAATTNNNCTAACGAAAACGGACAC
MAYV-for-mut122	CTTCTCAAATTGGCNNNACGAAAACGGACAC
MAYV-for-mut123	CTCAAATTGGCCTANNNAAAACGGACACGCAT
MAYV-for-mut124	TTGGCCTAACGNNNACGGACACGCA
MAYV-for-mut125	TTGGCCTAACGAAANNNGACACGCATGATCA
MAYV-for-mut126	GCCTAACGAAAACGNNNACGCATGATCACAC
MAYV-for-mut127	CCTAACGAAAACGGACNNNCATGATCACACAAAGAT
MAYV-for-mut128	TAACGAAAACGGACACGNNNGATCACACAAAGATTAG
MAYV-for-mut129	GAAAACGGACACGCATNNNCACACAAAGATTAGATA
MAYV-for-mut130	AAACGGACACGCATGATNNNACAAAGATTAGATATGCA
MAYV-for-mut131	GGACACGCATGATCACNNNAAGATTAGATATGCAGA
MAYV-for-mut132	ACACGCATGATCACACANNNATTAGATATGCAGAAGG
MAYV-for-mut133	CATGATCACACAAAGNNNAGATATGCAGAAGGGC
MAYV-for-mut134	ATGATCACACAAAGATTNNNTATGCAGAAGGGCATGA
MAYV-for-mut135	GATCACACAAAGATTAGANNNGCAGAAGGGCATGATATAG
MAYV-for-mut136	CACACAAAGATTAGATATNNNGAAGGGCATGATATAGCGG
MAYV-for-mut137	CAAAGATTAGATATGCANNNGGGCATGATATAGCGGA
MAYV-for-mut138	AGATTAGATATGCAGAANNNCATGATATAGCGGAGGCT
MAYV-for-mut139	GATATGCAGAAGGGNNNGATATAGCGGAGGCT
MAYV-for-mut140	GCAGAAGGGCATNNNATAGCGGAGGCT
MAYV-for-mut141	AAGGGCATGATNNNGCGGAGGCTGC
MAYV-for-mut142	AGGGCATGATATANNNGAGGCTGCCAGGT
MAYV-for-mut143	CATGATATAGCGNNNGCTGCCAGGTCAA
MAYV-for-mut144	CATGATATAGCGGAGNNNGCCAGGTCAACTCTTA
MAYV-for-mut145	TGATATAGCGGAGGCTNNNAGGTCAACTCTTAAGG
MAYV-for-mut146	GCGGAGGCTGCCNNNTCAACTCTTAAG
MAYV-for-mut147	GAGGCTGCCAGGNNNACTCTTAAGGTCC
MAYV-for-mut148	GGCTGCCAGGTCANNNCTTAAGGTCCATAG
MAYV-for-mut149	CTGCCAGGTCAACTNNNAAGGTCCATAGCAG
MAYV-for-mut150	CCAGGTCAACTCTTNNNGTCCATAGCAGCAG
MAYV-for-mut151	AGGTCAACTCTTAAGNNNCATAGCAGCAGTGAG
MAYV-for-mut152	CAACTCTTAAGGTCNNNAGCAGCAGTGAGTG
MAYV-for-mut153	TCTTAAGGTCCATNNNAGCAGTGAGTGCGC
MAYV-for-mut154	AGGTCCATAGCNNNAGTGAGTGCGC
MAYV-for-mut155	TCCATAGCAGCNNNGAGTGCGCGGT
MAYV-for-mut156	ATAGCAGCAGTNNNTGCGCGGTGAC
MAYV-for-mut157	GCAGCAGTGAGNNNGCGGTGACAGG
MAYV-for-mut158	GCAGTGAGTGCNNNGTGACAGGAACG
MAYV-for-mut159	GTGAGTGCGCGNNNACAGGAACGATG
MAYV-for-mut160	AGTGCGCGGTGNNNGGAACGATGGG
MAYV-for-mut161	GCGCGGTGACANNNACGATGGGACA
MAYV-for-mut162	GCGGTGACAGGANNNATGGGACACTTCA
MAYV-for-mut163	GGTGACAGGAACGNNNGGACACTTCATCTT
MAYV-for-mut164	GACAGGAACGATGNNNCACTTCATCTTGGC
MAYV-for-mut165	CAGGAACGATGGGANNNTTCATCTTGGCCAA
MAYV-for-mut166	GAACGATGGGACACNNNATCTTGGCCAAATG
MAYV-for-mut167	GATGGGACACTTCNNNTTGGCCAAATGTCC
MAYV-for-mut168	GGGACACTTCATCNNNGCCAAATGTCCAC
MAYV-for-mut169	GACACTTCATCTTGNNNAAATGTCCACCAGGC
MAYV-for-mut170	TTCATCTTGGCCNNNTGTCCACCAGGC
MAYV-for-mut171	TCTTGGCCAAANNNCCACCAGGCGA
MAYV-for-mut172	TTGGCCAAATGTNNNCCAGGCGAAGTC
MAYV-for-mut173	GGCCAAATGTCCANNNGGCGAAGTCATTAG
MAYV-for-mut174	GCCAAATGTCCACCANNNGAAGTCATTAGTGTCT
MAYV-for-mut175	AATGTCCACCAGGCNNNGTCATTAGTGTCTC
MAYV-for-mut176	TGTCCACCAGGCGAANNNATTAGTGTCTCATTTG
MAYV-for-mut177	ACCAGGCGAAGTCNNNAGTGTCTCATTTGT
MAYV-for-mut178	ACCAGGCGAAGTCATTNNNGTCTCATTTGTTGATT
MAYV-for-mut179	CCAGGCGAAGTCATTAGTNNNTCATTTGTTGATTCAAAA
MAYV-for-mut180	AGGCGAAGTCATTAGTGTCNNNTTTGTTGATTCAAAAAATG
MAYV-for-mut181	CGAAGTCATTAGTGTCTCANNNGTTGATTCAAAAAATGAACA
MAYV-for-mut182	AGTCATTAGTGTCTCATTTNNNGATTCAAAAAATGAACAGCG
MAYV-for-mut183	ATTAGTGTCTCATTTGTTNNNTCAAAAAATGAACAGCGGA
MAYV-for-mut184	GTGTCTCATTTGTTGATNNNAAAAATGAACAGCGGACC
MAYV-for-mut185	CTCATTTGTTGATTCANNNAATGAACAGCGGACCTG
MAYV-for-mut186	ATTTGTTGATTCAAAANNNGAACAGCGGACCTGTC
MAYV-for-mut187	GTTGATTCAAAAAATNNNCAGCGGACCTGTCGG
MAYV-for-mut188	TGATTCAAAAAATGAANNNCGGACCTGTCGGATAG
MAYV-for-mut189	ATTCAAAAAATGAACAGNNNACCTGTCGGATAGCCTA
MAYV-for-mut190	AAAATGAACAGCGGNNNTGTCGGATAGCCTAC
MAYV-for-mut191	GAACAGCGGACCNNNCGGATAGCCTAC
MAYV-for-mut192	CAGCGGACCTGTNNNATAGCCTACCGC
Plate 3
MAYV-for-mut193	GGACCTGTCGGNNNGCCTACCGCCA
MAYV-for-mut194	GACCTGTCGGATANNNTACCGCCATGAACA
MAYV-for-mut195	TGTCGGATAGCCNNNCGCCATGAACAG
MAYV-for-mut196	GTCGGATAGCCTACNNNCATGAACAGAGGCTA
MAYV-for-mut197	GATAGCCTACCGCNNNGAACAGAGGCTAAT
MAYV-for-mut198	TAGCCTACCGCCATNNNCAGAGGCTAATAGG
MAYV-for-mut199	CTACCGCCATGAANNNAGGCTAATAGGGC
MAYV-for-mut200	CGCCATGAACAGNNNCTAATAGGGCGTG
MAYV-for-mut201	CCATGAACAGAGGNNNATAGGGCGTGAAAG
MAYV-for-mut202	ATGAACAGAGGCTANNNGGGCGTGAAAGATTC
MAYV-for-mut203	TGAACAGAGGCTAATANNNCGTGAAAGATTCACGG
MAYV-for-mut204	CAGAGGCTAATAGGGNNNGAAAGATTCACGGTG
MAYV-for-mut205	GCTAATAGGGCGTNNNAGATTCACGGTGC
MAYV-for-mut206	ATAGGGCGTGAANNNTTCACGGTGCGA
MAYV-for-mut207	GGCGTGAAAGANNNACGGTGCGACC
MAYV-for-mut208	CGTGAAAGATTCNNNGTGCGACCACATC
MAYV-for-mut209	TGAAAGATTCACGNNNCGACCACATCACG
MAYV-for-mut210	GATTCACGGTGNNNCCACATCACGGG
MAYV-for-mut211	TCACGGTGCGANNNCATCACGGGAT
MAYV-for-mut212	CGGTGCGACCANNNCACGGGATCGA
MAYV-for-mut213	GTGCGACCACATNNNGGGATCGAGCTA
MAYV-for-mut214	GCGACCACATCACNNNATCGAGCTACCTT
MAYV-for-mut215	CACATCACGGGNNNGAGCTACCTTGC
MAYV-for-mut216	CATCACGGGATCNNNCTACCTTGCACCA
MAYV-for-mut217	ACGGGATCGAGNNNCCTTGCACCAC
MAYV-for-mut218	CGGGATCGAGCTANNNTGCACCACTTACC
MAYV-for-mut219	GGATCGAGCTACCTNNNACCACTTACCAGCTA
MAYV-for-mut220	TCGAGCTACCTTGCNNNACTTACCAGCTAAC
MAYV-for-mut221	GCTACCTTGCACCNNNTACCAGCTAACGAC
MAYV-for-mut222	CCTTGCACCACTNNNCAGCTAACGACC
MAYV-for-mut223	TGCACCACTTACNNNCTAACGACCGCC
MAYV-for-mut224	CCACTTACCAGNNNACGACCGCCGAA
MAYV-for-mut225	CACTTACCAGCTANNNACCGCCGAAACCT
MAYV-for-mut226	TTACCAGCTAACGNNNGCCGAAACCTCTG
MAYV-for-mut227	CCAGCTAACGACCNNNGAAACCTCTGAAGA
MAYV-for-mut228	CTAACGACCGCCNNNACCTCTGAAGAGA
MAYV-for-mut229	CTAACGACCGCCGAANNNTCTGAAGAGATAGAC
MAYV-for-mut230	GACCGCCGAAACCNNNGAAGAGATAGACAT
MAYV-for-mut231	CGCCGAAACCTCTNNNGAGATAGACATGCA
MAYV-for-mut232	GCCGAAACCTCTGAANNNATAGACATGCACATG
MAYV-for-mut233	AACCTCTGAAGAGNNNGACATGCACATGCC
MAYV-for-mut234	CTCTGAAGAGATANNNATGCACATGCCGCC
MAYV-for-mut235	TGAAGAGATAGACNNNCACATGCCGCCAG
MAYV-for-mut236	AGAGATAGACATGNNNATGCCGCCAGACG
MAYV-for-mut237	ATAGACATGCACNNNCCGCCAGACGTT
MAYV-for-mut238	GACATGCACATGNNNCCAGACGTTCCG
MAYV-for-mut239	TGCACATGCCGNNNGACGTTCCGGA
MAYV-for-mut240	ACATGCCGCCANNNGTTCCGGACAG
MAYV-for-mut241	TGCCGCCAGACNNNCCGGACAGAAC
MAYV-for-mut242	GCCGCCAGACGTTNNNGACAGAACTATTCT
MAYV-for-mut243	CGCCAGACGTTCCGNNNAGAACTATTCTTTC
MAYV-for-mut244	CAGACGTTCCGGACNNNACTATTCTTTCCCAG
MAYV-for-mut245	CGTTCCGGACAGANNNATTCTTTCCCAGC
MAYV-for-mut246	TTCCGGACAGAACTNNNCTTTCCCAGCAATC
MAYV-for-mut247	CGGACAGAACTATTNNNTCCCAGCAATCAGGA
MAYV-for-mut248	GGACAGAACTATTCTTNNNCAGCAATCAGGAAACGT
MAYV-for-mut249	ACAGAACTATTCTTTCCNNNCAATCAGGAAACGTCAA
MAYV-for-mut250	GAACTATTCTTTCCCAGNNNTCAGGAAACGTCAAGAT
MAYV-for-mut251	CTATTCTTTCCCAGCAANNNGGAAACGTCAAGATAACG
MAYV-for-mut252	CTTTCCCAGCAATCANNNAACGTCAAGATAACGG
MAYV-for-mut253	CCCAGCAATCAGGANNNGTCAAGATAACGGTC
MAYV-for-mut254	CCAGCAATCAGGAAACNNNAAGATAACGGTCAATG
MAYV-for-mut255	CAATCAGGAAACGTCNNNATAACGGTCAATGGG
MAYV-for-mut256	GGAAACGTCAAGNNNACGGTCAATGGGC
MAYV-for-mut257	GAAACGTCAAGATANNNGTCAATGGGCGGAC
MAYV-for-mut258	GTCAAGATAACGNNNAATGGGCGGACCG
MAYV-for-mut259	AGATAACGGTCNNNGGGCGGACCGT
MAYV-for-mut260	CAAGATAACGGTCAATNNNCGGACCGTTAAGTACAG
MAYV-for-mut261	ATAACGGTCAATGGGNNNACCGTTAAGTACAGC
MAYV-for-mut262	GGTCAATGGGCGGNNNGTTAAGTACAGCT
MAYV-for-mut263	ATGGGCGGACCNNNAAGTACAGCTG
MAYV-for-mut264	GGCGGACCGTTNNNTACAGCTGCTC
MAYV-for-mut265	CGGACCGTTAAGNNNAGCTGCTCATGTG
MAYV-for-mut266	GGACCGTTAAGTACNNNTGCTCATGTGGTTCT
MAYV-for-mut267	GACCGTTAAGTACAGCNNNTCATGTGGTTCTAAACC
MAYV-for-mut268	CGTTAAGTACAGCTGCNNNTGTGGTTCTAAACCAT
MAYV-for-mut269	TAAGTACAGCTGCTCANNNGGTTCTAAACCATCAG
MAYV-for-mut270	TACAGCTGCTCATGTNNNTCTAAACCATCAGGC
MAYV-for-mut271	CTGCTCATGTGGTNNNAAACCATCAGGCAC
MAYV-for-mut272	CTCATGTGGTTCTNNNCCATCAGGCACAAC
MAYV-for-mut273	TCATGTGGTTCTAAANNNTCAGGCACAACAACCA
MAYV-for-mut274	GTGGTTCTAAACCANNNGGCACAACAACCAC
MAYV-for-mut275	TGGTTCTAAACCATCANNNACAACAACCACAGACAA
MAYV-for-mut276	TCTAAACCATCAGGCNNNACAACCACAGACAAG
MAYV-for-mut277	ACCATCAGGCACANNNACCACAGACAAGA
MAYV-for-mut278	CCATCAGGCACAACANNNACAGACAAGACTATCA
MAYV-for-mut279	ATCAGGCACAACAACCNNNGACAAGACTATCAATAG
MAYV-for-mut280	AGGCACAACAACCACANNNAAGACTATCAATAGCTG
MAYV-for-mut281	CACAACAACCACAGACNNNACTATCAATAGCTGCA
MAYV-for-mut282	CAACCACAGACAAGNNNATCAATAGCTGCACC
MAYV-for-mut283	CCACAGACAAGACTNNNAATAGCTGCACCGTT
MAYV-for-mut284	CAGACAAGACTATCNNNAGCTGCACCGTTGA
MAYV-for-mut285	CAGACAAGACTATCAATNNNTGCACCGTTGACAAATG
MAYV-for-mut286	CAAGACTATCAATAGCNNNACCGTTGACAAATGCC
MAYV-for-mut287	ACTATCAATAGCTGCNNNGTTGACAAATGCCAG
MAYV-for-mut288	CAATAGCTGCACCNNNGACAAATGCCAGG
Plate 4
MAYV-for-mut289	AATAGCTGCACCGTTNNNAAATGCCAGGCATAT
MAYV-for-mut290	TGCACCGTTGACNNNTGCCAGGCATAT
MAYV-for-mut291	GCACCGTTGACAAANNNCAGGCATATGTCAC
MAYV-for-mut292	CGTTGACAAATGCNNNGCATATGTCACGAG
MAYV-for-mut293	TTGACAAATGCCAGNNNTATGTCACGAGCCAT
MAYV-for-mut294	AAATGCCAGGCANNNGTCACGAGCCATA
MAYV-for-mut295	AAATGCCAGGCATATNNNACGAGCCATACGAAAT
MAYV-for-mut296	GCCAGGCATATGTCNNNAGCCATACGAAATG
MAYV-for-mut297	GGCATATGTCACGNNNCATACGAAATGGCA
MAYV-for-mut298	GCATATGTCACGAGCNNNACGAAATGGCAATTTA
MAYV-for-mut299	GCATATGTCACGAGCCATNNNAAATGGCAATTTAACTCA
MAYV-for-mut300	TCACGAGCCATACGNNNTGGCAATTTAACTCA
MAYV-for-mut301	TCACGAGCCATACGAAANNNCAATTTAACTCACCTTT
MAYV-for-mut302	GAGCCATACGAAATGGNNNTTTAACTCACCTTTCGT
MAYV-for-mut303	CCATACGAAATGGCAANNNAACTCACCTTTCGTTC
MAYV-for-mut304	CGAAATGGCAATTTNNNTCACCTTTCGTTCCG
MAYV-for-mut305	AATGGCAATTTAACNNNCCTTTCGTTCCGCG
MAYV-for-mut306	GCAATTTAACTCANNNTTCGTTCCGCGTGC
MAYV-for-mut307	TTTAACTCACCTNNNGTTCCGCGTGCG
MAYV-for-mut308	ACTCACCTTTCNNNCCGCGTGCGGA
MAYV-for-mut309	CACCTTTCGTTNNNCGTGCGGAGCAA
MAYV-for-mut310	CTTTCGTTCCGNNNGCGGAGCAAGC
MAYV-for-mut311	TCGTTCCGCGTNNNGAGCAAGCGGA
MAYV-for-mut312	TTCCGCGTGCGNNNCAAGCGGAGCG
MAYV-for-mut313	CGCGTGCGGAGNNNGCGGAGCGTAA
MAYV-for-mut314	GTGCGGAGCAANNNGAGCGTAAGGG
MAYV-for-mut315	CGGAGCAAGCGNNNCGTAAGGGCAA
MAYV-for-mut316	AGCAAGCGGAGNNNAAGGGCAAGGT
MAYV-for-mut317	AAGCGGAGCGTNNNGGCAAGGTGCA
MAYV-for-mut318	GCGGAGCGTAAGNNNAAGGTGCACATTC
MAYV-for-mut319	AGCGTAAGGGCNNNGTGCACATTCC
MAYV-for-mut320	GCGTAAGGGCAAGNNNCACATTCCCTTTC
MAYV-for-mut321	GTAAGGGCAAGGTGNNNATTCCCTTTCCACTT
MAYV-for-mut322	GCAAGGTGCACNNNCCCTTTCCACTT
MAYV-for-mut323	GGCAAGGTGCACATTNNNTTTCCACTTATCAACA
MAYV-for-mut324	AGGTGCACATTCCCNNNCCACTTATCAACAC
MAYV-for-mut325	GTGCACATTCCCTTTNNNCTTATCAACACCACTT
MAYV-for-mut326	CACATTCCCTTTCCANNNATCAACACCACTTGC
MAYV-for-mut327	TCCCTTTCCACTTNNNAACACCACTTGCC
MAYV-for-mut328	CCTTTCCACTTATCNNNACCACTTGCCGAGTA
MAYV-for-mut329	TTTCCACTTATCAACNNNACTTGCCGAGTACCG
MAYV-for-mut330	CACTTATCAACACCNNNTGCCGAGTACCGTT
MAYV-for-mut331	TTATCAACACCACTNNNCGAGTACCGTTGGC
MAYV-for-mut332	ACACCACTTGCNNNGTACCGTTGGC
MAYV-for-mut333	CCACTTGCCGANNNCCGTTGGCTCC
MAYV-for-mut334	CACTTGCCGAGTANNNTTGGCTCCTGAAG
MAYV-for-mut335	GCCGAGTACCGNNNGCTCCTGAAGC
MAYV-for-mut336	CGAGTACCGTTGNNNCCTGAAGCCCTT
MAYV-for-mut337	GTACCGTTGGCTNNNGAAGCCCTTGTC
MAYV-for-mut338	CGTTGGCTCCTNNNGCCCTTGTCAGA
MAYV-for-mut339	GTTGGCTCCTGAANNNCTTGTCAGAAGCG
MAYV-for-mut340	CTCCTGAAGCCNNNGTCAGAAGCGGT
MAYV-for-mut341	CTCCTGAAGCCCTTNNNAGAAGCGGTAAACG
MAYV-for-mut342	GAAGCCCTTGTCNNNAGCGGTAAACGAG
MAYV-for-mut343	AAGCCCTTGTCAGANNNGGTAAACGAGAAGC
MAYV-for-mut344	CCCTTGTCAGAAGCNNNAAACGAGAAGCTACA
MAYV-for-mut345	TGTCAGAAGCGGTNNNCGAGAAGCTACAC
MAYV-for-mut346	GTCAGAAGCGGTAAANNNGAAGCTACACTCTCAC
MAYV-for-mut347	GAAGCGGTAAACGANNNGCTACACTCTCACTG
MAYV-for-mut348	CGGTAAACGAGAANNNACACTCTCACTGCA
MAYV-for-mut349	GTAAACGAGAAGCTNNNCTCTCACTGCACCC
MAYV-for-mut350	CGAGAAGCTACANNNTCACTGCACCCGA
MAYV-for-mut351	AGAAGCTACACTCNNNCTGCACCCGATACA
MAYV-for-mut352	AAGCTACACTCTCANNNCACCCGATACATCC
MAYV-for-mut353	CTACACTCTCACTGNNNCCGATACATCCCAC
MAYV-for-mut354	ACACTCTCACTGCACNNNATACATCCCACATTG
MAYV-for-mut355	CACTGCACCCGNNNCATCCCACATTG
MAYV-for-mut356	CACTGCACCCGATANNNCCCACATTGTTAAGT
MAYV-for-mut357	CACTGCACCCGATACATNNNACATTGTTAAGTTACAGA
MAYV-for-mut358	GCACCCGATACATCCCNNNTTGTTAAGTTACAGAAC
MAYV-for-mut359	ACCCGATACATCCCACANNNTTAAGTTACAGAACACT
MAYV-for-mut360	GATACATCCCACATTGNNNAGTTACAGAACACTGGG
MAYV-for-mut361	ACATCCCACATTGTTANNNTACAGAACACTGGGAC
MAYV-for-mut362	CCACATTGTTAAGTNNNAGAACACTGGGACGC
MAYV-for-mut363	CATTGTTAAGTTACNNNACACTGGGACGCGAG
MAYV-for-mut364	GTTAAGTTACAGANNNCTGGGACGCGAGC
MAYV-for-mut365	AAGTTACAGAACANNNGGACGCGAGCCAG
MAYV-for-mut366	TACAGAACACTGNNNCGCGAGCCAGTT
MAYV-for-mut367	TTACAGAACACTGGGANNNGAGCCAGTTTTTGATG
MAYV-for-mut368	AACACTGGGACGCNNNCCAGTTTTTGATGA
MAYV-for-mut369	ACTGGGACGCGAGNNNGTTTTTGATGAAC
MAYV-for-mut370	GGACGCGAGCCANNNTTTGATGAACAGT
MAYV-for-mut371	CGCGAGCCAGTTNNNGATGAACAGTGG
MAYV-for-mut372	GCGAGCCAGTTTTTNNNGAACAGTGGATCAC
MAYV-for-mut373	AGCCAGTTTTTGATNNNCAGTGGATCACCAC
MAYV-for-mut374	CCAGTTTTTGATGAANNNTGGATCACCACCCAGA
MAYV-for-mut375	GTTTTTGATGAACAGNNNATCACCACCCAGACG
MAYV-for-mut376	GATGAACAGTGGNNNACCACCCAGACGG
MAYV-for-mut377	GAACAGTGGATCNNNACCCAGACGGAGG
MAYV-for-mut378	ACAGTGGATCACCNNNCAGACGGAGGTAA
MAYV-for-mut379	GTGGATCACCACCNNNACGGAGGTAACAAT
MAYV-for-mut380	GATCACCACCCAGNNNGAGGTAACAATCCC
MAYV-for-mut381	CACCACCCAGACGNNNGTAACAATCCCAG
MAYV-for-mut382	CACCCAGACGGAGNNNACAATCCCAGTAC
MAYV-for-mut383	CCAGACGGAGGTANNNATCCCAGTACCAGT
MAYV-for-mut384	GACGGAGGTAACANNNCCAGTACCAGTGG
Plate 5
MAYV-for-mut385	GGAGGTAACAATCNNNGTACCAGTGGAGGG
MAYV-for-mut386	GGTAACAATCCCANNNCCAGTGGAGGGAG
MAYV-for-mut387	TAACAATCCCAGTANNNGTGGAGGGAGTGGAG
MAYV-for-mut388	CAATCCCAGTACCANNNGAGGGAGTGGAGTAT
MAYV-for-mut389	CCCAGTACCAGTGNNNGGAGTGGAGTATC
MAYV-for-mut390	AGTACCAGTGGAGNNNGTGGAGTATCGGTG
MAYV-for-mut391	CCAGTGGAGGGANNNGAGTATCGGTGG
MAYV-for-mut392	TGGAGGGAGTGNNNTATCGGTGGGG
MAYV-for-mut393	AGGGAGTGGAGNNNCGGTGGGGCAA
MAYV-for-mut394	AGGGAGTGGAGTATNNNTGGGGCAACCATAA
MAYV-for-mut395	GAGTGGAGTATCGGNNNGGCAACCATAAACC
MAYV-for-mut396	GGAGTATCGGTGGNNNAACCATAAACCGCA
MAYV-for-mut397	TATCGGTGGGGCNNNCATAAACCGCAA
MAYV-for-mut398	GGTGGGGCAACNNNAAACCGCAACG
MAYV-for-mut399	GGGGCAACCATNNNCCGCAACGCTT
MAYV-for-mut400	GGGCAACCATAAANNNCAACGCTTGTGGT
MAYV-for-mut401	AACCATAAACCGNNNCGCTTGTGGTCAC
MAYV-for-mut402	CAACCATAAACCGCAANNNTTGTGGTCACAGTTAAC
MAYV-for-mut403	ATAAACCGCAACGCNNNTGGTCACAGTTAAC
MAYV-for-mut404	AACCGCAACGCTTGNNNTCACAGTTAACAAC
MAYV-for-mut405	GCAACGCTTGTGGNNNCAGTTAACAACTGA
MAYV-for-mut406	CAACGCTTGTGGTCANNNTTAACAACTGAAGGC
MAYV-for-mut407	CTTGTGGTCACAGNNNACAACTGAAGGCAG
MAYV-for-mut408	TGTGGTCACAGTTANNNACTGAAGGCAGAGC
MAYV-for-mut409	GTCACAGTTAACANNNGAAGGCAGAGCCCA
MAYV-for-mut410	ACAGTTAACAACTNNNGGCAGAGCCCATG
MAYV-for-mut411	AGTTAACAACTGAANNNAGAGCCCATGGCTG
MAYV-for-mut412	CAACTGAAGGCNNNGCCCATGGCTG
MAYV-for-mut413	CTGAAGGCAGANNNCATGGCTGGCC
MAYV-for-mut414	AAGGCAGAGCCNNNGGCTGGCCCCA
MAYV-for-mut415	GCAGAGCCCATNNNTGGCCCCATGA
MAYV-for-mut416	GAGCCCATGGCNNNCCCCATGAGATT
MAYV-for-mut417	GAGCCCATGGCTGGNNNCATGAGATTATTGA
MAYV-for-mut418	CCATGGCTGGCCCNNNGAGATTATTGAGTA
MAYV-for-mut419	CCATGGCTGGCCCCATNNNATTATTGAGTACTACTA
MAYV-for-mut420	GCTGGCCCCATGAGNNNATTGAGTACTACTAC
MAYV-for-mut421	GGCCCCATGAGATTNNNGAGTACTACTACGG
MAYV-for-mut422	CCCCATGAGATTATTNNNTACTACTACGGGCTGC
MAYV-for-mut423	CCATGAGATTATTGAGNNNTACTACGGGCTGCATC
MAYV-for-mut424	ATGAGATTATTGAGTACNNNTACGGGCTGCATCCTAC
MAYV-for-mut425	ATTATTGAGTACTACNNNGGGCTGCATCCTACGA
MAYV-for-mut426	TTATTGAGTACTACTACNNNCTGCATCCTACGACAACC
MAYV-for-mut427	AGTACTACTACGGGNNNCATCCTACGACAACC
MAYV-for-mut428	TACTACGGGCTGNNNCCTACGACAACC
MAYV-for-mut429	CTACGGGCTGCATNNNACGACAACCATTG
MAYV-for-mut430	GGGCTGCATCCTNNNACAACCATTGTCG
MAYV-for-mut431	CTGCATCCTACGNNNACCATTGTCGTGG
MAYV-for-mut432	GCATCCTACGACANNNATTGTCGTGGTGG
MAYV-for-mut433	CCTACGACAACCNNNGTCGTGGTGGTT
MAYV-for-mut434	TACGACAACCATTNNNGTGGTGGTTGCTGT
MAYV-for-mut435	GACAACCATTGTCNNNGTGGTTGCTGTCTC
MAYV-for-mut436	CAACCATTGTCGTGNNNGTTGCTGTCTCAGTA
MAYV-for-mut437	CATTGTCGTGGTGNNNGCTGTCTCAGTAGT
MAYV-for-mut438	TGTCGTGGTGGTTNNNGTCTCAGTAGTGG
MAYV-for-mut439	GTGGTGGTTGCTNNNTCAGTAGTGGTGC
MAYV-for-mut440	GTGGTTGCTGTCNNNGTAGTGGTGCTCT
MAYV-for-mut441	GTTGCTGTCTCANNNGTGGTGCTCTTGT
MAYV-for-mut442	GTTGCTGTCTCAGTANNNGTGCTCTTGTCAGTT
MAYV-for-mut443	CTGTCTCAGTAGTGNNNCTCTTGTCAGTTGCC
MAYV-for-mut444	CTCAGTAGTGGTGNNNTTGTCAGTTGCCG
MAYV-for-mut445	TAGTGGTGCTCNNNTCAGTTGCCGC
MAYV-for-mut446	TGGTGCTCTTGNNNGTTGCCGCCTC
MAYV-for-mut447	TGCTCTTGTCANNNGCCGCCTCTGTT
MAYV-for-mut448	GGTGCTCTTGTCAGTTNNNGCCTCTGTTTATATGT
MAYV-for-mut449	GCTCTTGTCAGTTGCCNNNTCTGTTTATATGTGTGT
MAYV-for-mut450	TTGTCAGTTGCCGCCNNNGTTTATATGTGTGTA
MAYV-for-mut451	TCAGTTGCCGCCTCTNNNTATATGTGTGTAGTG
MAYV-for-mut452	TGCCGCCTCTGTTNNNATGTGTGTAGTGG
MAYV-for-mut453	CGCCTCTGTTTATNNNTGTGTAGTGGCACG
MAYV-for-mut454	CCTCTGTTTATATGNNNGTAGTGGCACGCAAC
MAYV-for-mut455	TCTGTTTATATGTGTNNNGTGGCACGCAACAAG
MAYV-for-mut456	GTTTATATGTGTGTANNNGCACGCAACAAGTGCC
MAYV-for-mut457	TATGTGTGTAGTGNNNCGCAACAAGTGCC
MAYV-for-mut458	GTGTGTAGTGGCANNNAACAAGTGCCTGAC
MAYV-for-mut459	TAGTGGCACGCNNNAAGTGCCTGACA
MAYV-for-mut460	TGGCACGCAACNNNTGCCTGACACC
MAYV-for-mut461	GCACGCAACAAGNNNCTGACACCATATG
MAYV-for-mut462	ACGCAACAAGTGCNNNACACCATATGCAC
MAYV-for-mut463	CAACAAGTGCCTGNNNCCATATGCACTCAC
MAYV-for-mut464	CAAGTGCCTGACANNNTATGCACTCACCC
MAYV-for-mut465	GCCTGACACCANNNGCACTCACCCC
MAYV-for-mut466	CTGACACCATATNNNCTCACCCCGGGG
MAYV-for-mut467	CACCATATGCANNNACCCCGGGGGC
MAYV-for-mut468	CATATGCACTCNNNCCGGGGGCCGT
MAYV-for-mut469	ATGCACTCACCNNNGGGGCCGTTGT
MAYV-for-mut470	CACTCACCCCGNNNGCCGTTGTCCC
MAYV-for-mut471	TCACCCCGGGGNNNGTTGTCCCTGT
MAYV-for-mut472	CCCCGGGGGCCNNNGTCCCTGTCAC
MAYV-for-mut473	CGGGGGCCGTTNNNCCTGTCACTATC
MAYV-for-mut474	GGGCCGTTGTCNNNGTCACTATCGG
MAYV-for-mut475	GCCGTTGTCCCTNNNACTATCGGGGTG
MAYV-for-mut476	GTTGTCCCTGTCNNNATCGGGGTGTTGT
MAYV-for-mut477	TCCCTGTCACTNNNGGGGTGTTGTGC
MAYV-for-mut478	CCCTGTCACTATCNNNGTGTTGTGCTGTG
MAYV-for-mut479	GTCACTATCGGGNNNTTGTGCTGTGCAC
MAYV-for-mut480	CTATCGGGGTGNNNTGCTGTGCACC
Plate 6
MAYV-for-mut481	TCGGGGTGTTGNNNTGTGCACCGAA
MAYV-for-mut482	GGGTGTTGTGCNNNGCACCGAAAGC
MAYV-for-mut483	GTGTTGTGCTGTNNNCCGAAAGCGCAT
MAYV-for-mut484	TGTGCTGTGCANNNAAAGCGCATGC
MAYV-for-mut485	GCTGTGCACCGNNNGCGCATGCAGC
MAYV-for-mut486	TGTGCACCGAAANNNCATGCAGCTAGC
MAYV-for-mut487	CACCGAAAGCGNNNGCAGCTAGCTTT
MAYV-for-mut488	CCGAAAGCGCATNNNGCTAGCTTTGCT
MAYV-for-mut489	GAAAGCGCATGCANNNAGCTTTGCTGAAG
MAYV-for-mut490	CGCATGCAGCTNNNTTTGCTGAAGGC
MAYV-for-mut491	CATGCAGCTAGCNNNGCTGAAGGCATG
MAYV-for-mut492	GCAGCTAGCTTTNNNGAAGGCATGGCC
MAYV-for-mut493	GCTAGCTTTGCTNNNGGCATGGCCTATC
MAYV-for-mut494	CTAGCTTTGCTGAANNNATGGCCTATCTGTGG
MAYV-for-mut495	TTTGCTGAAGGCNNNGCCTATCTGTGG
MAYV-for-mut496	GCTTTGCTGAAGGCATGNNNTATCTGTGGGATAATAA
MAYV-for-mut497	CTGAAGGCATGGCCNNNCTGTGGGATAATAA
MAYV-for-mut498	GAAGGCATGGCCTATNNNTGGGATAATAACCAGT
MAYV-for-mut499	AAGGCATGGCCTATCTGNNNGATAATAACCAGTCAAT
MAYV-for-mut500	CATGGCCTATCTGTGGNNNAATAACCAGTCAATGTT
MAYV-for-mut501	GCCTATCTGTGGGATNNNAACCAGTCAATGTTCT
MAYV-for-mut502	CCTATCTGTGGGATAATNNNCAGTCAATGTTCTGGATG
MAYV-for-mut503	TATCTGTGGGATAATAACNNNTCAATGTTCTGGATGGAGT
MAYV-for-mut504	TGTGGGATAATAACCAGNNNATGTTCTGGATGGAGTT
MAYV-for-mut505	GGGATAATAACCAGTCANNNTTCTGGATGGAGTTGAC
MAYV-for-mut506	ATAATAACCAGTCAATGNNNTGGATGGAGTTGACTGG
MAYV-for-mut507	TAACCAGTCAATGTTCNNNATGGAGTTGACTGGAC
MAYV-for-mut508	AGTCAATGTTCTGGNNNGAGTTGACTGGACCT
MAYV-for-mut509	TCAATGTTCTGGATGNNNTTGACTGGACCTTTGG
MAYV-for-mut510	GTTCTGGATGGAGNNNACTGGACCTTTGGC
MAYV-for-mut511	CTGGATGGAGTTGNNNGGACCTTTGGCTC
MAYV-for-mut512	TGGATGGAGTTGACTNNNCCTTTGGCTCTTCTTA
MAYV-for-mut513	GATGGAGTTGACTGGANNNTTGGCTCTTCTTATCC
MAYV-for-mut514	GAGTTGACTGGACCTNNNGCTCTTCTTATCCTGA
MAYV-for-mut515	GTTGACTGGACCTTTGNNNCTTCTTATCCTGACTAC
MAYV-for-mut516	GACTGGACCTTTGGCTNNNCTTATCCTGACTACAT
MAYV-for-mut517	TGGACCTTTGGCTCTTNNNATCCTGACTACATGTT
MAYV-for-mut518	CCTTTGGCTCTTCTTNNNCTGACTACATGTTGC
MAYV-for-mut519	TGGCTCTTCTTATCNNNACTACATGTTGCGCC
MAYV-for-mut520	TCTTCTTATCCTGNNNACATGTTGCGCCCG
MAYV-for-mut521	TTCTTATCCTGACTNNNTGTTGCGCCCGATC
MAYV-for-mut522	TTATCCTGACTACANNNTGCGCCCGATCACTA
MAYV-for-mut523	TATCCTGACTACATGTNNNGCCCGATCACTACTTTC
MAYV-for-mut524	CTGACTACATGTTGCNNNCGATCACTACTTTCCT
MAYV-for-mut525	CTACATGTTGCGCCNNNTCACTACTTTCCTG
MAYV-for-mut526	GTTGCGCCCGANNNCTACTTTCCTGC
MAYV-for-mut527	GCGCCCGATCANNNCTTTCCTGCTG
MAYV-for-mut528	GCCCGATCACTANNNTCCTGCTGCAAG
MAYV-for-mut529	CGATCACTACTTNNNTGCTGCAAGGGCT
MAYV-for-mut530	CGATCACTACTTTCCNNNTGCAAGGGCTCTTTTT
MAYV-for-mut531	GATCACTACTTTCCTGCNNNAAGGGCTCTTTTTTAGT
MAYV-for-mut532	CTACTTTCCTGCTGCNNNGGCTCTTTTTTAGTC
MAYV-for-mut533	CTTTCCTGCTGCAAGNNNTCTTTTTTAGTCGCAG
MAYV-for-mut534	CTGCTGCAAGGGCNNNTTTTTAGTCGCAG
MAYV-for-mut535	CTGCAAGGGCTCTNNNTTAGTCGCAGTGA
MAYV-for-mut536	AAGGGCTCTTTTNNNGTCGCAGTGAGC
MAYV-for-mut537	GGGCTCTTTTTTANNNGCAGTGAGCGTCG
MAYV-for-mut538	CTCTTTTTTAGTCNNNGTGAGCGTCGGGAG
MAYV-for-mut539	TTTTTTAGTCGCANNNAGCGTCGGGAGTG
MAYV-for-mut540	TAGTCGCAGTGNNNGTCGGGAGTGC
MAYV-for-mut541	TCGCAGTGAGCNNNGGGAGTGCCGT
MAYV-for-mut542	CAGTGAGCGTCNNNAGTGCCGTTGC
MAYV-for-mut543	TGAGCGTCGGGNNNGCCGTTGCCAG
MAYV-for-mut544	GCGTCGGGAGTNNNGTTGCCAGTGC
MAYV-for-mut545	TCGGGAGTGCCNNNGCCAGTGCTTA
MAYV-for-mut546	GGGAGTGCCGTTNNNAGTGCTTACGAG
MAYV-for-mut547	GTGCCGTTGCCNNNGCTTACGAGCA
MAYV-for-mut548	CCGTTGCCAGTNNNTACGAGCACACG
MAYV-for-mut549	TTGCCAGTGCTNNNGAGCACACGGC
MAYV-for-mut550	CCAGTGCTTACNNNCACACGGCAGTC
MAYV-for-mut551	CAGTGCTTACGAGNNNACGGCAGTCATTC
MAYV-for-mut552	GCTTACGAGCACNNNGCAGTCATTCCAA
MAYV-for-mut553	CTTACGAGCACACGNNNGTCATTCCAAATCAA
MAYV-for-mut554	CGAGCACACGGCANNNATTCCAAATCAAGT
MAYV-for-mut555	CACACGGCAGTCNNNCCAAATCAAGTGG
MAYV-for-mut556	CACACGGCAGTCATTNNNAATCAAGTGGGATTC
MAYV-for-mut557	GGCAGTCATTCCANNNCAAGTGGGATTCC
MAYV-for-mut558	GCAGTCATTCCAAATNNNGTGGGATTCCCGTATA
MAYV-for-mut559	CAGTCATTCCAAATCAANNNGGATTCCCGTATAAGGC
MAYV-for-mut560	CATTCCAAATCAAGTGNNNTTCCCGTATAAGGCTCA
MAYV-for-mut561	CCAAATCAAGTGGGANNNCCGTATAAGGCTCATG
MAYV-for-mut562	CAAATCAAGTGGGATTCNNNTATAAGGCTCATGTTGC
MAYV-for-mut563	AGTGGGATTCCCGNNNAAGGCTCATGTTG
MAYV-for-mut564	GGGATTCCCGTATNNNGCTCATGTTGCAC
MAYV-for-mut565	GATTCCCGTATAAGNNNCATGTTGCACGTGAA
MAYV-for-mut566	CCCGTATAAGGCTNNNGTTGCACGTGAAG
MAYV-for-mut567	CCGTATAAGGCTCATNNNGCACGTGAAGGATAC
MAYV-for-mut568	GTATAAGGCTCATGTTNNNCGTGAAGGATACAGCC
MAYV-for-mut569	GGCTCATGTTGCANNNGAAGGATACAGCC
MAYV-for-mut570	CATGTTGCACGTNNNGGATACAGCCCG
MAYV-for-mut571	TTGCACGTGAANNNTACAGCCCGCTG
MAYV-for-mut572	CACGTGAAGGANNNAGCCCGCTGAC
MAYV-for-mut573	CGTGAAGGATACNNNCCGCTGACACTG
MAYV-for-mut574	GTGAAGGATACAGCNNNCTGACACTGCAGATG
MAYV-for-mut575	GGATACAGCCCGNNNACACTGCAGATG
MAYV-for-mut576	ACAGCCCGCTGNNNCTGCAGATGCA
Plate 7
MAYV-for-mut577	GCCCGCTGACANNNCAGATGCAGGT
MAYV-for-mut578	CCGCTGACACTGNNNATGCAGGTGATTG
MAYV-for-mut579	GCTGACACTGCAGNNNCAGGTGATTGAAAC
MAYV-for-mut580	CTGACACTGCAGATGNNNGTGATTGAAACCAGT
MAYV-for-mut581	ACACTGCAGATGCAGNNNATTGAAACCAGTCTT
MAYV-for-mut582	GCAGATGCAGGTGNNNGAAACCAGTCTTG
MAYV-for-mut583	AGATGCAGGTGATTNNNACCAGTCTTGAGCC
MAYV-for-mut584	TGCAGGTGATTGAANNNAGTCTTGAGCCAAC
MAYV-for-mut585	GGTGATTGAAACCNNNCTTGAGCCAACGC
MAYV-for-mut586	GATTGAAACCAGTNNNGAGCCAACGCTCAA
MAYV-for-mut587	TTGAAACCAGTCTTNNNCCAACGCTCAACCT
MAYV-for-mut588	AACCAGTCTTGAGNNNACGCTCAACCTGG
MAYV-for-mut589	CAGTCTTGAGCCANNNCTCAACCTGGAGTA
MAYV-for-mut590	GTCTTGAGCCAACGNNNAACCTGGAGTACATC
MAYV-for-mut591	GAGCCAACGCTCNNNCTGGAGTACATCA
MAYV-for-mut592	GCCAACGCTCAACNNNGAGTACATCACTTG
MAYV-for-mut593	CAACGCTCAACCTGNNNTACATCACTTGTGAA
MAYV-for-mut594	ACGCTCAACCTGGAGNNNATCACTTGTGAATAC
MAYV-for-mut595	GCTCAACCTGGAGTACNNNACTTGTGAATACAAGAC
MAYV-for-mut596	TCAACCTGGAGTACATCNNNTGTGAATACAAGACAAAG
MAYV-for-mut597	ACCTGGAGTACATCACTNNNGAATACAAGACAAAGGT
MAYV-for-mut598	GGAGTACATCACTTGTNNNTACAAGACAAAGGTCCC
MAYV-for-mut599	AGTACATCACTTGTGAANNNAAGACAAAGGTCCCATC
MAYV-for-mut600	CATCACTTGTGAATACNNNACAAAGGTCCCATCAC
MAYV-for-mut601	ACTTGTGAATACAAGNNNAAGGTCCCATCACCG
MAYV-for-mut602	TGTGAATACAAGACANNNGTCCCATCACCGTAC
MAYV-for-mut603	GTGAATACAAGACAAAGNNNCCATCACCGTACGTAAA
MAYV-for-mut604	AATACAAGACAAAGGTCNNNTCACCGTACGTAAAGTG
MAYV-for-mut605	AGACAAAGGTCCCANNNCCGTACGTAAAGTG
MAYV-for-mut606	ACAAAGGTCCCATCANNNTACGTAAAGTGCTGTG
MAYV-for-mut607	GTCCCATCACCGNNNGTAAAGTGCTGTG
MAYV-for-mut608	CCCATCACCGTACNNNAAGTGCTGTGGTA
MAYV-for-mut609	ATCACCGTACGTANNNTGCTGTGGTACAGC
MAYV-for-mut610	CACCGTACGTAAAGNNNTGTGGTACAGCTGAA
MAYV-for-mut611	CGTACGTAAAGTGCNNNGGTACAGCTGAATG
MAYV-for-mut612	CGTAAAGTGCTGTNNNACAGCTGAATGCCG
MAYV-for-mut613	AGTGCTGTGGTNNNGCTGAATGCCG
MAYV-for-mut614	GCTGTGGTACANNNGAATGCCGCACG
MAYV-for-mut615	GTGGTACAGCTNNNTGCCGCACGCA
MAYV-for-mut616	GTACAGCTGAANNNCGCACGCAGGAC
MAYV-for-mut617	ACAGCTGAATGCNNNACGCAGGACAAG
MAYV-for-mut618	CTGAATGCCGCNNNCAGGACAAGCC
MAYV-for-mut619	AATGCCGCACGNNNGACAAGCCCGA
MAYV-for-mut620	GCCGCACGCAGNNNAAGCCCGAATA
MAYV-for-mut621	GCACGCAGGACNNNCCCGAATACAAG
MAYV-for-mut622	CACGCAGGACAAGNNNGAATACAAGTGTGC
MAYV-for-mut623	CAGGACAAGCCCNNNTACAAGTGTGCG
MAYV-for-mut624	ACAAGCCCGAANNNAAGTGTGCGGTG
MAYV-for-mut625	AAGCCCGAATACNNNTGTGCGGTGTTCA
MAYV-for-mut626	CCCGAATACAAGNNNGCGGTGTTCACG
MAYV-for-mut627	CGAATACAAGTGTNNNGTGTTCACGGGCG
MAYV-for-mut628	ACAAGTGTGCGNNNTTCACGGGCGT
MAYV-for-mut629	AGTGTGCGGTGNNNACGGGCGTGTA
MAYV-for-mut630	GTGCGGTGTTCNNNGGCGTGTACCC
MAYV-for-mut631	TGCGGTGTTCACGNNNGTGTACCCTTTTAT
MAYV-for-mut632	GGTGTTCACGGGCNNNTACCCTTTTATGTG
MAYV-for-mut633	TTCACGGGCGTGNNNCCTTTTATGTGG
MAYV-for-mut634	ACGGGCGTGTACNNNTTTATGTGGGGAG
MAYV-for-mut635	GCGTGTACCCTNNNATGTGGGGAGGT
MAYV-for-mut636	CGTGTACCCTTTTNNNTGGGGAGGTGCATA
MAYV-for-mut637	GTGTACCCTTTTATGNNNGGAGGTGCATACTGTT
MAYV-for-mut638	GTACCCTTTTATGTGGNNNGGTGCATACTGTTTCTG
MAYV-for-mut639	CCTTTTATGTGGGGANNNGCATACTGTTTCTGTG
MAYV-for-mut640	CTTTTATGTGGGGAGGTNNNTACTGTTTCTGTGATTCG
MAYV-for-mut641	GTGGGGAGGTGCANNNTGTTTCTGTGATTC
MAYV-for-mut642	GGGAGGTGCATACNNNTTCTGTGATTCGGA
MAYV-for-mut643	GGAGGTGCATACTGTNNNTGTGATTCGGAAAAC
MAYV-for-mut644	GGTGCATACTGTTTCNNNGATTCGGAAAACACAC
MAYV-for-mut645	TGCATACTGTTTCTGTNNNTCGGAAAACACACAGAT
MAYV-for-mut646	GCATACTGTTTCTGTGATNNNGAAAACACACAGATGAGT
MAYV-for-mut647	CTGTTTCTGTGATTCGNNNAACACACAGATGAGTGA
MAYV-for-mut648	TTTCTGTGATTCGGAANNNACACAGATGAGTGAAG
MAYV-for-mut649	GTGATTCGGAAAACNNNCAGATGAGTGAAGCC
MAYV-for-mut650	GATTCGGAAAACACANNNATGAGTGAAGCCTACG
MAYV-for-mut651	GGAAAACACACAGNNNAGTGAAGCCTACGT
MAYV-for-mut652	AAAACACACAGATGNNNGAAGCCTACGTGGAG
MAYV-for-mut653	ACACAGATGAGTNNNGCCTACGTGGAGC
MAYV-for-mut654	CAGATGAGTGAANNNTACGTGGAGCGCG
MAYV-for-mut655	TGAGTGAAGCCNNNGTGGAGCGCGC
MAYV-for-mut656	GTGAAGCCTACNNNGAGCGCGCTGA
MAYV-for-mut657	AAGCCTACGTGNNNCGCGCTGACGT
MAYV-for-mut658	CCTACGTGGAGNNNGCTGACGTGTG
MAYV-for-mut659	ACGTGGAGCGCNNNGACGTGTGCAA
MAYV-for-mut660	TGGAGCGCGCTNNNGTGTGCAAACA
MAYV-for-mut661	AGCGCGCTGACNNNTGCAAACATGA
MAYV-for-mut662	CGCGCTGACGTGNNNAAACATGACTATG
MAYV-for-mut663	GCTGACGTGTGCNNNCATGACTATGCAG
MAYV-for-mut664	GACGTGTGCAAANNNGACTATGCAGCCG
MAYV-for-mut665	GTGTGCAAACATNNNTATGCAGCCGCC
MAYV-for-mut666	GCAAACATGACNNNGCAGCCGCCTA
MAYV-for-mut667	AAACATGACTATNNNGCCGCCTACCGC
MAYV-for-mut668	ATGACTATGCANNNGCCTACCGCGC
MAYV-for-mut669	ACTATGCAGCCNNNTACCGCGCCCA
MAYV-for-mut670	ATGCAGCCGCCNNNCGCGCCCACAC
MAYV-for-mut671	CAGCCGCCTACNNNGCCCACACTGC
MAYV-for-mut672	CCGCCTACCGCNNNCACACTGCTTC
Plate 8
MAYV-for-mut673	CCTACCGCGCCNNNACTGCTTCCCT
MAYV-for-mut674	ACCGCGCCCACNNNGCTTCCCTCAG
MAYV-for-mut675	GCGCCCACACTNNNTCCCTCAGAGC
MAYV-for-mut676	CCCACACTGCTNNNCTCAGAGCCAAA
MAYV-for-mut677	CCACACTGCTTCCNNNAGAGCCAAAATCAA
MAYV-for-mut678	CACTGCTTCCCTCNNNGCCAAAATCAAGG
MAYV-for-mut679	CACTGCTTCCCTCAGANNNAAAATCAAGGTAGCATA
MAYV-for-mut680	CTTCCCTCAGAGCCNNNATCAAGGTAGCATAT
MAYV-for-mut681	TTCCCTCAGAGCCAAANNNAAGGTAGCATATGGTA
MAYV-for-mut682	CCTCAGAGCCAAAATCNNNGTAGCATATGGTACTG
MAYV-for-mut683	CAGAGCCAAAATCAAGNNNGCATATGGTACTGTGAA
MAYV-for-mut684	AGAGCCAAAATCAAGGTANNNTATGGTACTGTGAATCAGA
MAYV-for-mut685	CCAAAATCAAGGTAGCANNNGGTACTGTGAATCAGAC
MAYV-for-mut686	AAAATCAAGGTAGCATATNNNACTGTGAATCAGACTGTCG
MAYV-for-mut687	CAAGGTAGCATATGGTNNNGTGAATCAGACTGTCG
MAYV-for-mut688	GGTAGCATATGGTACTNNNAATCAGACTGTCGAGG
MAYV-for-mut689	CATATGGTACTGTGNNNCAGACTGTCGAGGC
MAYV-for-mut690	ATATGGTACTGTGAATNNNACTGTCGAGGCGTATGT
MAYV-for-mut691	GTACTGTGAATCAGNNNGTCGAGGCGTATGTG
MAYV-for-mut692	ACTGTGAATCAGACTNNNGAGGCGTATGTGAAC
MAYV-for-mut693	TGAATCAGACTGTCNNNGCGTATGTGAACGG
MAYV-for-mut694	AATCAGACTGTCGAGNNNTATGTGAACGGTGAC
MAYV-for-mut695	CTGTCGAGGCGNNNGTGAACGGTGA
MAYV-for-mut696	TGTCGAGGCGTATNNNAACGGTGACCATG
MAYV-for-mut697	AGGCGTATGTGNNNGGTGACCATGC
MAYV-for-mut698	GCGTATGTGAACNNNGACCATGCCGTAA
MAYV-for-mut699	GTATGTGAACGGTNNNCATGCCGTAACGAT
MAYV-for-mut700	GTGAACGGTGACNNNGCCGTAACGATTG
MAYV-for-mut701	GAACGGTGACCATNNNGTAACGATTGCCG
MAYV-for-mut702	GTGACCATGCCNNNACGATTGCCGG
MAYV-for-mut703	ACCATGCCGTANNNATTGCCGGGAC
MAYV-for-mut704	ATGCCGTAACGNNNGCCGGGACGAA
MAYV-for-mut705	CATGCCGTAACGATTNNNGGGACGAAGTTTATCT
MAYV-for-mut706	GCCGTAACGATTGCCNNNACGAAGTTTATCTTTG
MAYV-for-mut707	GTAACGATTGCCGGGNNNAAGTTTATCTTTGGTC
MAYV-for-mut708	GATTGCCGGGACGNNNTTTATCTTTGGTCC
MAYV-for-mut709	CCGGGACGAAGNNNATCTTTGGTCCG
MAYV-for-mut710	GGGACGAAGTTTNNNTTTGGTCCGGTGT
MAYV-for-mut711	GACGAAGTTTATCNNNGGTCCGGTGTCAAC
MAYV-for-mut712	CGAAGTTTATCTTTNNNCCGGTGTCAACGGC
MAYV-for-mut713	AGTTTATCTTTGGTNNNGTGTCAACGGCCTG
MAYV-for-mut714	TCTTTGGTCCGNNNTCAACGGCCTG
MAYV-for-mut715	TTGGTCCGGTGNNNACGGCCTGGAC
MAYV-for-mut716	GTCCGGTGTCANNNGCCTGGACACC
MAYV-for-mut717	CGGTGTCAACGNNNTGGACACCGTTC
MAYV-for-mut718	TGTCAACGGCCNNNACACCGTTCGA
MAYV-for-mut719	CAACGGCCTGGNNNCCGTTCGATAC
MAYV-for-mut720	TCAACGGCCTGGACANNNTTCGATACTAAAATCG
MAYV-for-mut721	GGCCTGGACACCGNNNGATACTAAAATCGT
MAYV-for-mut722	CCTGGACACCGTTCNNNACTAAAATCGTGGT
MAYV-for-mut723	CTGGACACCGTTCGATNNNAAAATCGTGGTCTATAA
MAYV-for-mut724	GACACCGTTCGATACTNNNATCGTGGTCTATAAAGG
MAYV-for-mut725	CACCGTTCGATACTAAANNNGTGGTCTATAAAGGGGA
MAYV-for-mut726	CCGTTCGATACTAAAATCNNNGTCTATAAAGGGGAGGTA
MAYV-for-mut727	CGTTCGATACTAAAATCGTGNNNTATAAAGGGGAGGTATACAA
MAYV-for-mut728	GATACTAAAATCGTGGTCNNNAAAGGGGAGGTATACAAC
MAYV-for-mut729	CTAAAATCGTGGTCTATNNNGGGGAGGTATACAACCA
MAYV-for-mut730	AAAATCGTGGTCTATAAANNNGAGGTATACAACCAGGACT
MAYV-for-mut731	CGTGGTCTATAAAGGGNNNGTATACAACCAGGACTT
MAYV-for-mut732	GGTCTATAAAGGGGAGNNNTACAACCAGGACTTTCC
MAYV-for-mut733	TATAAAGGGGAGGTANNNAACCAGGACTTTCCCC
MAYV-for-mut734	AGGGGAGGTATACNNNCAGGACTTTCCCC
MAYV-for-mut735	GGGAGGTATACAACNNNGACTTTCCCCCGTAT
MAYV-for-mut736	AGGTATACAACCAGNNNTTTCCCCCGTATGGT
MAYV-for-mut737	TACAACCAGGACNNNCCCCCGTATGGT
MAYV-for-mut738	AACCAGGACTTTNNNCCGTATGGTGCCG
MAYV-for-mut739	CAGGACTTTCCCNNNTATGGTGCCGGG
MAYV-for-mut740	ACTTTCCCCCGNNNGGTGCCGGGCA
MAYV-for-mut741	TTCCCCCGTATNNNGCCGGGCAGCC
MAYV-for-mut742	CCCCGTATGGTNNNGGGCAGCCTGG
MAYV-for-mut743	CGTATGGTGCCNNNCAGCCTGGAAGA
MAYV-for-mut744	TATGGTGCCGGGNNNCCTGGAAGATTT
MAYV-for-mut745	GTGCCGGGCAGNNNGGAAGATTTGG
MAYV-for-mut746	CCGGGCAGCCTNNNAGATTTGGAGAC
MAYV-for-mut747	GGGCAGCCTGGANNNTTTGGAGACATC
MAYV-for-mut748	CAGCCTGGAAGANNNGGAGACATCCAGA
MAYV-for-mut749	CAGCCTGGAAGATTTNNNGACATCCAGAGTAGG
MAYV-for-mut750	CCTGGAAGATTTGGANNNATCCAGAGTAGGACG
MAYV-for-mut751	GGAAGATTTGGAGACNNNCAGAGTAGGACGTTG
MAYV-for-mut752	AAGATTTGGAGACATCNNNAGTAGGACGTTGGACA
MAYV-for-mut753	TGGAGACATCCAGNNNAGGACGTTGGACA
MAYV-for-mut754	GGAGACATCCAGAGTNNNACGTTGGACAGTAAG
MAYV-for-mut755	GACATCCAGAGTAGGNNNTTGGACAGTAAGGAC
MAYV-for-mut756	CATCCAGAGTAGGACGNNNGACAGTAAGGACCTATA
MAYV-for-mut757	CCAGAGTAGGACGTTGNNNAGTAAGGACCTATATGC
MAYV-for-mut758	GAGTAGGACGTTGGACNNNAAGGACCTATATGCTAA
MAYV-for-mut759	GTAGGACGTTGGACAGTNNNGACCTATATGCTAATACG
MAYV-for-mut760	GACGTTGGACAGTAAGNNNCTATATGCTAATACGGG
MAYV-for-mut761	TTGGACAGTAAGGACNNNTATGCTAATACGGGC
MAYV-for-mut762	GACAGTAAGGACCTANNNGCTAATACGGGCCTTA
MAYV-for-mut763	ACAGTAAGGACCTATATNNNAATACGGGCCTTAAGCTG
MAYV-for-mut764	AGGACCTATATGCTNNNACGGGCCTTAAGCT
MAYV-for-mut765	GACCTATATGCTAATNNNGGCCTTAAGCTGGCAA
MAYV-for-mut766	CCTATATGCTAATACGNNNCTTAAGCTGGCAAGACC
MAYV-for-mut767	GCTAATACGGGCNNNAAGCTGGCAAGAC
MAYV-for-mut768	TAATACGGGCCTTNNNCTGGCAAGACCAG
Plate 9
MAYV-for-mut769	CGGGCCTTAAGNNNGCAAGACCAGC
MAYV-for-mut770	GCCTTAAGCTGNNNAGACCAGCAGCC
MAYV-for-mut771	TTAAGCTGGCANNNCCAGCAGCCGG
MAYV-for-mut772	AGCTGGCAAGANNNGCAGCCGGCAA
MAYV-for-mut773	TGGCAAGACCANNNGCCGGCAACAT
MAYV-for-mut774	GCAAGACCAGCANNNGGCAACATCCAC
MAYV-for-mut775	GACCAGCAGCCNNNAACATCCACGTC
MAYV-for-mut776	CAGCAGCCGGCNNNATCCACGTCCC
MAYV-for-mut777	CAGCCGGCAACNNNCACGTCCCCTA
MAYV-for-mut778	CCGGCAACATCNNNGTCCCCTATACC
MAYV-for-mut779	GGCAACATCCACNNNCCCTATACCCAGA
MAYV-for-mut780	GCAACATCCACGTCNNNTATACCCAGACACC
MAYV-for-mut781	TCCACGTCCCCNNNACCCAGACACC
MAYV-for-mut782	CCACGTCCCCTATNNNCAGACACCATCTG
MAYV-for-mut783	ACGTCCCCTATACCNNNACACCATCTGGTTT
MAYV-for-mut784	GTCCCCTATACCCAGNNNCCATCTGGTTTTAAAA
MAYV-for-mut785	TCCCCTATACCCAGACANNNTCTGGTTTTAAAACATGG
MAYV-for-mut786	CTATACCCAGACACCANNNGGTTTTAAAACATGGCA
MAYV-for-mut787	CTATACCCAGACACCATCTNNNTTTAAAACATGGCAAAAAG
MAYV-for-mut788	CCAGACACCATCTGGTNNNAAAACATGGCAAAAAG
MAYV-for-mut789	GACACCATCTGGTTTTNNNACATGGCAAAAAGACAG
MAYV-for-mut790	ACCATCTGGTTTTAAANNNTGGCAAAAAGACAGGGA
MAYV-for-mut791	CCATCTGGTTTTAAAACANNNCAAAAAGACAGGGACTCA
MAYV-for-mut792	TGGTTTTAAAACATGGNNNAAAGACAGGGACTCACC
MAYV-for-mut793	TTAAAACATGGCAANNNGACAGGGACTCACCG
MAYV-for-mut794	AACATGGCAAAAANNNAGGGACTCACCGC
MAYV-for-mut795	CATGGCAAAAAGACNNNGACTCACCGCTAAAC
MAYV-for-mut796	GCAAAAAGACAGGNNNTCACCGCTAAACG
MAYV-for-mut797	AAAAAGACAGGGACNNNCCGCTAAACGCTAA
MAYV-for-mut798	AAGACAGGGACTCANNNCTAAACGCTAAGGC
MAYV-for-mut799	GGGACTCACCGNNNAACGCTAAGGCA
MAYV-for-mut800	GACTCACCGCTANNNGCTAAGGCACCC
MAYV-for-mut801	CTCACCGCTAAACNNNAAGGCACCCTTTG
MAYV-for-mut802	CGCTAAACGCTNNNGCACCCTTTGGA
MAYV-for-mut803	CGCTAAACGCTAAGNNNCCCTTTGGATGTAC
MAYV-for-mut804	GCTAAACGCTAAGGCANNNTTTGGATGTACAATCC
MAYV-for-mut805	GCTAAGGCACCCNNNGGATGTACAATCC
MAYV-for-mut806	GCTAAGGCACCCTTTNNNTGTACAATCCAGACAA
MAYV-for-mut807	TAAGGCACCCTTTGGANNNACAATCCAGACAAATC
MAYV-for-mut808	CACCCTTTGGATGTNNNATCCAGACAAATCCG
MAYV-for-mut809	CCTTTGGATGTACANNNCAGACAAATCCGGTC
MAYV-for-mut810	CTTTGGATGTACAATCNNNACAAATCCGGTCAGAG
MAYV-for-mut811	GATGTACAATCCAGNNNAATCCGGTCAGAGCG
MAYV-for-mut812	ACAATCCAGACANNNCCGGTCAGAGCG
MAYV-for-mut813	GTACAATCCAGACAAATNNNGTCAGAGCGATGAATTG
MAYV-for-mut814	TCCAGACAAATCCGNNNAGAGCGATGAATTG
MAYV-for-mut815	ACAAATCCGGTCNNNGCGATGAATTGCG
MAYV-for-mut816	CAAATCCGGTCAGANNNATGAATTGCGCTGTC
MAYV-for-mut817	CGGTCAGAGCGNNNAATTGCGCTGTC
MAYV-for-mut818	TCAGAGCGATGNNNTGCGCTGTCGG
MAYV-for-mut819	AGAGCGATGAATNNNGCTGTCGGCAAC
MAYV-for-mut820	AGCGATGAATTGCNNNGTCGGCAACATAC
MAYV-for-mut821	ATGAATTGCGCTNNNGGCAACATACCCG
MAYV-for-mut822	TGAATTGCGCTGTCNNNAACATACCCGTTTC
MAYV-for-mut823	GCGCTGTCGGCNNNATACCCGTTTC
MAYV-for-mut824	CTGTCGGCAACNNNCCCGTTTCGATG
MAYV-for-mut825	GCTGTCGGCAACATANNNGTTTCGATGGATATC
MAYV-for-mut826	CGGCAACATACCCNNNTCGATGGATATCG
MAYV-for-mut827	GCAACATACCCGTTNNNATGGATATCGCCGA
MAYV-for-mut828	CATACCCGTTTCGNNNGATATCGCCGACA
MAYV-for-mut829	CCGTTTCGATGNNNATCGCCGACAGC
MAYV-for-mut830	TTTCGATGGATNNNGCCGACAGCGC
MAYV-for-mut831	GTTTCGATGGATATCNNNGACAGCGCATTCACTA
MAYV-for-mut832	GATGGATATCGCCNNNAGCGCATTCACTAG
MAYV-for-mut833	GGATATCGCCGACNNNGCATTCACTAGACT
MAYV-for-mut834	ATATCGCCGACAGCNNNTTCACTAGACTGACT
MAYV-for-mut835	CCGACAGCGCANNNACTAGACTGACT
MAYV-for-mut836	CGACAGCGCATTCNNNAGACTGACTGATG
MAYV-for-mut837	AGCGCATTCACTNNNCTGACTGATGCG
MAYV-for-mut838	GCGCATTCACTAGANNNACTGATGCGCCTATA
MAYV-for-mut839	CGCATTCACTAGACTGNNNGATGCGCCTATAATATC
MAYV-for-mut840	GCATTCACTAGACTGACTNNNGCGCCTATAATATCAGAG
MAYV-for-mut841	TTCACTAGACTGACTGATNNNCCTATAATATCAGAGCTGC
MAYV-for-mut842	CTAGACTGACTGATGCGNNNATAATATCAGAGCTGCT
MAYV-for-mut843	GACTGATGCGCCTNNNATATCAGAGCTGCT
MAYV-for-mut844	TGATGCGCCTATANNNTCAGAGCTGCTGTG
MAYV-for-mut845	TGCGCCTATAATANNNGAGCTGCTGTGCA
MAYV-for-mut846	GCGCCTATAATATCANNNCTGCTGTGCACTGTAT
MAYV-for-mut847	CGCCTATAATATCAGAGNNNCTGTGCACTGTATCTAC
MAYV-for-mut848	CCTATAATATCAGAGCTGNNNTGCACTGTATCTACATGC
MAYV-for-mut849	TAATATCAGAGCTGCTGNNNACTGTATCTACATGCACG
MAYV-for-mut850	AGAGCTGCTGTGCNNNGTATCTACATGCA
MAYV-for-mut851	CTGCTGTGCACTNNNTCTACATGCACG
MAYV-for-mut852	CTGTGCACTGTANNNACATGCACGCATT
MAYV-for-mut853	TGTGCACTGTATCTNNNTGCACGCATTCTTC
MAYV-for-mut854	GTGCACTGTATCTACANNNACGCATTCTTCAGACTT
MAYV-for-mut855	CACTGTATCTACATGCNNNCATTCTTCAGACTTCGG
MAYV-for-mut856	GTATCTACATGCACGNNNTCTTCAGACTTCGGTG
MAYV-for-mut857	TACATGCACGCATNNNTCAGACTTCGGTG
MAYV-for-mut858	TGCACGCATTCTNNNGACTTCGGTGGA
MAYV-for-mut859	CACGCATTCTTCANNNTTCGGTGGAGTCG
MAYV-for-mut860	CATTCTTCAGACNNNGGTGGAGTCGCTG
MAYV-for-mut861	CATTCTTCAGACTTCNNNGGAGTCGCTGTACTTT
MAYV-for-mut862	CTTCAGACTTCGGTNNNGTCGCTGTACTTTCT
MAYV-for-mut863	TTCAGACTTCGGTGGANNNGCTGTACTTTCTTACA
MAYV-for-mut864	GACTTCGGTGGAGTCNNNGTACTTTCTTACAAGG
Plate 10
MAYV-for-mut865	CGGTGGAGTCGCTNNNCTTTCTTACAAGGT
MAYV-for-mut866	GTGGAGTCGCTGTANNNTCTTACAAGGTGGAA
MAYV-for-mut867	TGGAGTCGCTGTACTTNNNTACAAGGTGGAAAAAG
MAYV-for-mut868	AGTCGCTGTACTTTCTNNNAAGGTGGAAAAAGCTG
MAYV-for-mut869	GCTGTACTTTCTTACNNNGTGGAAAAAGCTGGC
MAYV-for-mut870	TGTACTTTCTTACAAGNNNGAAAAAGCTGGCAGGT
MAYV-for-mut871	TTTCTTACAAGGTGNNNAAAGCTGGCAGGTG
MAYV-for-mut872	ACAAGGTGGAANNNGCTGGCAGGTG
MAYV-for-mut873	AAGGTGGAAAAANNNGGCAGGTGCGAC
MAYV-for-mut874	GTGGAAAAAGCTNNNAGGTGCGACGTCC
MAYV-for-mut875	GAAAAAGCTGGCNNNTGCGACGTCCATT
MAYV-for-mut876	AAGCTGGCAGGNNNGACGTCCATTC
MAYV-for-mut877	CTGGCAGGTGCNNNGTCCATTCGCA
MAYV-for-mut878	GCAGGTGCGACNNNCATTCGCACTC
MAYV-for-mut879	GGTGCGACGTCNNNTCGCACTCGAA
MAYV-for-mut880	TGCGACGTCCATNNNCACTCGAACGTT
MAYV-for-mut881	ACGTCCATTCGNNNTCGAACGTTGCG
MAYV-for-mut882	GTCCATTCGCACNNNAACGTTGCGGTA
MAYV-for-mut883	CATTCGCACTCGNNNGTTGCGGTACTC
MAYV-for-mut884	CGCACTCGAACNNNGCGGTACTCCA
MAYV-for-mut885	GCACTCGAACGTTNNNGTACTCCAGGAAGT
MAYV-for-mut886	CGAACGTTGCGNNNCTCCAGGAAGTT
MAYV-for-mut887	CGAACGTTGCGGTANNNCAGGAAGTTTTCATC
MAYV-for-mut888	ACGTTGCGGTACTCNNNGAAGTTTTCATCGA
MAYV-for-mut889	TGCGGTACTCCAGNNNGTTTTCATCGAGG
MAYV-for-mut890	GGTACTCCAGGAANNNTTCATCGAGGCAGA
MAYV-for-mut891	GTACTCCAGGAAGTTNNNATCGAGGCAGAAGGT
MAYV-for-mut892	CCAGGAAGTTTTCNNNGAGGCAGAAGGTC
MAYV-for-mut893	CAGGAAGTTTTCATCNNNGCAGAAGGTCGATCA
MAYV-for-mut894	GAAGTTTTCATCGAGNNNGAAGGTCGATCAGTGA
MAYV-for-mut895	TTTTCATCGAGGCANNNGGTCGATCAGTGATC
MAYV-for-mut896	CATCGAGGCAGAANNNCGATCAGTGATCCA
MAYV-for-mut897	CGAGGCAGAAGGTNNNTCAGTGATCCACTT
MAYV-for-mut898	AGGCAGAAGGTCGANNNGTGATCCACTTTTC
MAYV-for-mut899	CAGAAGGTCGATCANNNATCCACTTTTCGACC
MAYV-for-mut900	GGTCGATCAGTGNNNCACTTTTCGACCG
MAYV-for-mut901	GTCGATCAGTGATCNNNTTTTCGACCGCATCA
MAYV-for-mut902	ATCAGTGATCCACNNNTCGACCGCATCAG
MAYV-for-mut903	GTGATCCACTTTNNNACCGCATCAGCCG
MAYV-for-mut904	TCCACTTTTCGNNNGCATCAGCCGC
MAYV-for-mut905	ACTTTTCGACCNNNTCAGCCGCCCC
MAYV-for-mut906	TTTCGACCGCANNNGCCGCCCCTTC
MAYV-for-mut907	CGACCGCATCANNNGCCCCTTCCTT
MAYV-for-mut908	GACCGCATCAGCCNNNCCTTCCTTCATAG
MAYV-for-mut909	CGCATCAGCCGCCNNNTCCTTCATAGTATC
MAYV-for-mut910	ATCAGCCGCCCCTNNNTTCATAGTATCCG
MAYV-for-mut911	GCCGCCCCTTCCNNNATAGTATCCGTC
MAYV-for-mut912	CCCCTTCCTTCNNNGTATCCGTCTGC
MAYV-for-mut913	CCCTTCCTTCATANNNTCCGTCTGCAGCTC
MAYV-for-mut914	CTTCCTTCATAGTANNNGTCTGCAGCTCACGT
MAYV-for-mut915	CTTCATAGTATCCNNNTGCAGCTCACGTGC
MAYV-for-mut916	CATAGTATCCGTCNNNAGCTCACGTGCCA
MAYV-for-mut917	TATCCGTCTGCNNNTCACGTGCCAC
MAYV-for-mut918	CCGTCTGCAGCNNNCGTGCCACGTG
MAYV-for-mut919	TCTGCAGCTCANNNGCCACGTGCAC
MAYV-for-mut920	GCAGCTCACGTNNNACGTGCACAGC
MAYV-for-mut921	GCTCACGTGCCNNNTGCACAGCGAA
MAYV-for-mut922	CACGTGCCACGNNNACAGCGAAATGT
MAYV-for-mut923	GTGCCACGTGCNNNGCGAAATGTGA
MAYV-for-mut924	GCCACGTGCACANNNAAATGTGAACCAC
MAYV-for-mut925	CGTGCACAGCGNNNTGTGAACCACC
MAYV-for-mut926	TGCACAGCGAAANNNGAACCACCGAAAG
MAYV-for-mut927	CACAGCGAAATGTNNNCCACCGAAAGACC
MAYV-for-mut928	CAGCGAAATGTGAANNNCCGAAAGACCATGTG
MAYV-for-mut929	CGAAATGTGAACCANNNAAAGACCATGTGGTC
MAYV-for-mut930	TGTGAACCACCGNNNGACCATGTGGTC
MAYV-for-mut931	GTGAACCACCGAAANNNCATGTGGTCACCTAT
MAYV-for-mut932	ACCACCGAAAGACNNNGTGGTCACCTATC
MAYV-for-mut933	ACCGAAAGACCATNNNGTCACCTATCCGG
MAYV-for-mut934	GAAAGACCATGTGNNNACCTATCCGGCGAA
MAYV-for-mut935	AGACCATGTGGTCNNNTATCCGGCGAATC
MAYV-for-mut936	ATGTGGTCACCNNNCCGGCGAATCA
MAYV-for-mut937	TGTGGTCACCTATNNNGCGAATCACAACG
MAYV-for-mut938	TGGTCACCTATCCGNNNAATCACAACGGGATA
MAYV-for-mut939	CCTATCCGGCGNNNCACAACGGGATA
MAYV-for-mut940	ACCTATCCGGCGAATNNNAACGGGATAATTTTG
MAYV-for-mut941	TCCGGCGAATCACNNNGGGATAATTTTGC
MAYV-for-mut942	CGGCGAATCACAACNNNATAATTTTGCCGGA
MAYV-for-mut943	GAATCACAACGGGNNNATTTTGCCGGACTT
MAYV-for-mut944	AATCACAACGGGATANNNTTGCCGGACTTATCC
MAYV-for-mut945	ACAACGGGATAATTNNNCCGGACTTATCCAGC
MAYV-for-mut946	CAACGGGATAATTTTGNNNGACTTATCCAGCACTG
MAYV-for-mut947	GGATAATTTTGCCGNNNTTATCCAGCACTGCA
MAYV-for-mut948	TTTTGCCGGACNNNTCCAGCACTGC
MAYV-for-mut949	TTTTGCCGGACTTANNNAGCACTGCAATGAC
MAYV-for-mut950	GCCGGACTTATCCNNNACTGCAATGACTTG
MAYV-for-mut951	GGACTTATCCAGCNNNGCAATGACTTGGG
MAYV-for-mut952	CTTATCCAGCACTNNNATGACTTGGGCGCA
MAYV-for-mut953	CCAGCACTGCANNNACTTGGGCGCA
MAYV-for-mut954	GCACTGCAATGNNNTGGGCGCAACA
MAYV-for-mut955	CACTGCAATGACTNNNGCGCAACATCTTG
MAYV-for-mut956	TGCAATGACTTGGNNNCAACATCTTGCCG
MAYV-for-mut957	TGACTTGGGCGNNNCATCTTGCCGG
MAYV-for-mut958	CTTGGGCGCAANNNCTTGCCGGTGG
MAYV-for-mut959	GGGCGCAACATNNNGCCGGTGGAGT
MAYV-for-mut960	GCGCAACATCTTNNNGGTGGAGTTGGG
Plate 11
MAYV-for-mut961	CAACATCTTGCCNNNGGAGTTGGGCTAT
MAYV-for-mut962	AACATCTTGCCGGTNNNGTTGGGCTATTGATA
MAYV-for-mut963	TCTTGCCGGTGGANNNGGGCTATTGATAG
MAYV-for-mut964	CTTGCCGGTGGAGTTNNNCTATTGATAGCTCTG
MAYV-for-mut965	CGGTGGAGTTGGGNNNTTGATAGCTCTGG
MAYV-for-mut966	GGAGTTGGGCTANNNATAGCTCTGGCGG
MAYV-for-mut967	TTGGGCTATTGNNNGCTCTGGCGGT
MAYV-for-mut968	GTTGGGCTATTGATANNNCTGGCGGTGCTAATT
MAYV-for-mut969	GGGCTATTGATAGCTNNNGCGGTGCTAATTCTAG
MAYV-for-mut970	TGGGCTATTGATAGCTCTGNNNGTGCTAATTCTAGTAATAG
MAYV-for-mut971	GGCTATTGATAGCTCTGGCGNNNCTAATTCTAGTAATAGTTAC
MAYV-for-mut972	TTGATAGCTCTGGCGGTGNNNATTCTAGTAATAGTTACT
MAYV-for-mut973	TAGCTCTGGCGGTGCTANNNCTAGTAATAGTTACTTG
MAYV-for-mut974	CTCTGGCGGTGCTAATTNNNGTAATAGTTACTTGCAT
MAYV-for-mut975	CTGGCGGTGCTAATTCTANNNATAGTTACTTGCATAACT
MAYV-for-mut976	GCGGTGCTAATTCTAGTANNNGTTACTTGCATAACTtga
MAYV-for-mut977	CGGTGCTAATTCTAGTAATANNNACTTGCATAACTtgagaagg
MAYV-for-mut978	GTGCTAATTCTAGTAATAGTTNNNTGCATAACTtgagaaggtgaa
MAYV-for-mut979	GTGCTAATTCTAGTAATAGTTACTNNNATAACTtgagaaggtgaatcataa
MAYV-for-mut980	AATTCTAGTAATAGTTACTTGCNNNACTtgagaaggtgaatcataagt
MAYV-for-mut981	TTCTAGTAATAGTTACTTGCATANNNtgagaaggtgaatcataagtacc
Plate 12
MAYV-rev-mut1	CACTGTCGGAGCNNNccactcctctg
MAYV-rev-mut2	GTCACTGTCGGNNNTGCccactcct
MAYV-rev-mut3	TAGCTGTCACTGTNNNAGCTGCccactc
MAYV-rev-mut4	ATAGCTGTCACNNNCGGAGCTGCcc
MAYV-rev-mut5	GCACATAGCTGTNNNTGTCGGAGCTGC
MAYV-rev-mut6	AAGGCACATAGCNNNCACTGTCGGAG
MAYV-rev-mut7	CCAGAAGGCACATNNNTGTCACTGTCGGA
MAYV-rev-mut8	CGCCAGAAGGCANNNAGCTGTCACTG
MAYV-rev-mut9	TACATTCGCCAGAAGNNNCATAGCTGTCACTG
MAYV-rev-mut10	GATACATTCGCCAGNNNGCACATAGCTGTCA
MAYV-rev-mut11	GAAGGATACATTCGCNNNAAGGCACATAGCTGT
MAYV-rev-mut12	AAGGGAAGGATACATTNNNCAGAAGGCACATAGCT
MAYV-rev-mut13	AGGGAAGGATACNNNCGCCAGAAGGC
MAYV-rev-mut14	AAACAAGGGAAGGANNNATTCGCCAGAAGG
MAYV-rev-mut15	GTTGGAAACAAGGGAANNNTACATTCGCCAGAAG
MAYV-rev-mut16	GGTTGGAAACAAGGNNNGGATACATTCGCC
MAYV-rev-mut17	GCTCGGTTGGAAACANNNGAAGGATACATTCG
MAYV-rev-mut18	CAGCTCGGTTGGAANNNAGGGAAGGATACAT
MAYV-rev-mut19	GCAGCTCGGTTGNNNACAAGGGAAGGA
MAYV-rev-mut20	GAGAGCAGCTCGGNNNGAAACAAGGGAA
MAYV-rev-mut21	CATGGAGAGCAGCTNNNTTGGAAACAAGGG
MAYV-rev-mut22	AGCATGGAGAGCANNNCGGTTGGAAACA
MAYV-rev-mut23	ATAACAGCATGGAGANNNGCTCGGTTGGAAAC
MAYV-rev-mut24	CATAACAGCATGGNNNGCAGCTCGGTTG
MAYV-rev-mut25	CTTTTCATAACAGCANNNAGAGCAGCTCGGTTG
MAYV-rev-mut26	CCCTTTTCATAACANNNTGGAGAGCAGCTCG
MAYV-rev-mut27	GCCCCTTTTCATANNNGCATGGAGAGCAG
MAYV-rev-mut28	CAGGCCCCTTTTCNNNACAGCATGGAGA
MAYV-rev-mut29	GCTCAGGCCCCTTNNNATAACAGCATGGA
MAYV-rev-mut30	CGGCTCAGGCCCNNNTTCATAACAGC
MAYV-rev-mut31	GCGTCGGCTCAGGNNNCTTTTCATAACAG
MAYV-rev-mut32	CAGCGTCGGCTCNNNCCCCTTTTCATA
MAYV-rev-mut33	CTCAGCGTCGGNNNAGGCCCCTTTT
MAYV-rev-mut34	CATTCTCAGCGTNNNCTCAGGCCCCTT
MAYV-rev-mut35	AGCATTCTCAGNNNCGGCTCAGGCC
MAYV-rev-mut36	TTCCAGCATTCTNNNCGTCGGCTCAGG
MAYV-rev-mut37	TCTTCCAGCATNNNCAGCGTCGGCT
MAYV-rev-mut38	GTTCTCTTCCAGNNNTCTCAGCGTCGG
MAYV-rev-mut39	AATTTACGTTCTCTTCNNNCATTCTCAGCGTCGG
MAYV-rev-mut40	TGAATTTACGTTCTCNNNCAGCATTCTCAGCGT
MAYV-rev-mut41	CCTCTGAATTTACGTTNNNTTCCAGCATTCTCAGC
MAYV-rev-mut42	TATCCCTCTGAATTTACNNNCTCTTCCAGCATTCTCA
MAYV-rev-mut43	ATAGTATCCCTCTGAATTNNNGTTCTCTTCCAGCATTCT
MAYV-rev-mut44	TCATAGTATCCCTCTGANNNTACGTTCTCTTCCAGC
MAYV-rev-mut45	ACAGTTCATAGTATCCCTCNNNATTTACGTTCTCTTCCAG
MAYV-rev-mut46	GCAACAGTTCATAGTATCCNNNTGAATTTACGTTCTCTTCC
MAYV-rev-mut47	CATGCAACAGTTCATAGTANNNCTCTGAATTTACGTTCTCT
MAYV-rev-mut48	GCATGCAACAGTTCATANNNTCCCTCTGAATTTACG
MAYV-rev-mut49	AGCATGCAACAGTTCNNNGTATCCCTCTGAATT
MAYV-rev-mut50	GGCAGCATGCAACAGNNNATAGTATCCCTCTG
MAYV-rev-mut51	ACGGCAGCATGCAANNNTTCATAGTATCCCT
MAYV-rev-mut52	GTACACGGCAGCATGNNNCAGTTCATAGTATC
MAYV-rev-mut53	CAGTACACGGCAGCNNNCAACAGTTCATAGT
MAYV-rev-mut54	TGCAGTACACGGCNNNATGCAACAGTTC
MAYV-rev-mut55	GTTTTTGCAGTACACNNNAGCATGCAACAGTTC
MAYV-rev-mut56	CTGTTTTTGCAGTANNNGGCAGCATGCAAC
MAYV-rev-mut57	GCTGTTTTTGCANNNCACGGCAGCATG
MAYV-rev-mut58	TCGAGCTGTTTTTNNNGTACACGGCAGC
MAYV-rev-mut59	CCTCGAGCTGTTNNNGCAGTACACGG
MAYV-rev-mut60	TCGACCTCGAGCTNNNTTTGCAGTACAC
MAYV-rev-mut61	CCTCTTCGACCTCGANNNGTTTTTGCAGTACA
MAYV-rev-mut62	CTCCTCTTCGACCTNNNGCTGTTTTTGCAG
MAYV-rev-mut63	GTGCTCCTCTTCGANNNCGAGCTGTTTTTG
MAYV-rev-mut64	CAGTGCTCCTCTTNNNCCTCGAGCTGTTT
MAYV-rev-mut65	GCAGTGCTCCTNNNCGACCTCGAGC
MAYV-rev-mut66	GTTTGCAGTGCTNNNCTTCGACCTCGA
MAYV-rev-mut67	AAGTGGTTTGCAGTNNNCCTCTTCGACCTC
MAYV-rev-mut68	TTAAAGTGGTTTGCNNNGCTCCTCTTCGAC
MAYV-rev-mut69	TGCGTTAAAGTGGTTNNNAGTGCTCCTCTTCG
MAYV-rev-mut70	TATGCGTTAAAGTGNNNTGCAGTGCTCCTCT
MAYV-rev-mut71	CTTGTATGCGTTAAANNNGTTTGCAGTGCTCCT
MAYV-rev-mut72	AGCTTGTATGCGTTNNNGTGGTTTGCAGTG
MAYV-rev-mut73	AGTCAGCTTGTATGCNNNAAAGTGGTTTGCAG
MAYV-rev-mut74	GACGAGTCAGCTTGTANNNGTTAAAGTGGTTTGC
MAYV-rev-mut75	GGACGAGTCAGCTTNNNTGCGTTAAAGTGG
MAYV-rev-mut76	CGTATGGACGAGTCAGNNNGTATGCGTTAAAGTG
MAYV-rev-mut77	GCTACGTATGGACGAGTNNNCTTGTATGCGTTAAAG
MAYV-rev-mut78	CTACGTATGGACGNNNCAGCTTGTATGCG
MAYV-rev-mut79	GTAGGCTACGTATGGNNNAGTCAGCTTGTATGC
MAYV-rev-mut80	ACAGTAGGCTACGTANNNACGAGTCAGCTTGTA
MAYV-rev-mut81	CACAGTAGGCTACNNNTGGACGAGTCAGC
MAYV-rev-mut82	CTGCACAGTAGGCNNNGTATGGACGAGTC
MAYV-rev-mut83	ACAGTCTGCACAGTANNNTACGTATGGACGAGT
MAYV-rev-mut84	CACAGTCTGCACANNNGGCTACGTATGGA
MAYV-rev-mut85	CATTCCACAGTCTGCNNNGTAGGCTACGTATG
MAYV-rev-mut86	CCCATTCCACAGTCNNNACAGTAGGCTACG
MAYV-rev-mut87	GCCCATTCCACANNNTGCACAGTAGGC
MAYV-rev-mut88	AATGGCCCATTCCNNNGTCTGCACAGTAG
MAYV-rev-mut89	CAAGAATGGCCCATNNNACAGTCTGCACAGT
MAYV-rev-mut90	GCAAGAATGGCCNNNTCCACAGTCTGC
MAYV-rev-mut91	CTGTGGCAAGAATGNNNCATTCCACAGTCTG
MAYV-rev-mut92	ACTGTGGCAAGANNNGCCCATTCCACA
MAYV-rev-mut93	GGGACTGTGGCANNNATGGCCCATTC
MAYV-rev-mut94	GCGGGACTGTGNNNAGAATGGCCCA
MAYV-rev-mut95	CATGGCGGGACTNNNGCAAGAATGGC
MAYV-rev-mut96	CAATCATGGCGGGNNNGTGGCAAGAATG
Plate 13
MAYV-rev-mut97	CATTTTCAATCATGGCNNNACTGTGGCAAGAATG
MAYV-rev-mut98	CACATTTTCAATCATNNNGGGACTGTGGCAAGA
MAYV-rev-mut99	GCACATTTTCAATNNNGGCGGGACTGTG
MAYV-rev-mut100	CTGCACATTTTCNNNCATGGCGGGACT
MAYV-rev-mut101	CGCCTGCACATTNNNAATCATGGCGGG
MAYV-rev-mut102	CATCCGCCTGCACNNNTTCAATCATGGC
MAYV-rev-mut103	TGTAGCATCCGCCTGNNNATTTTCAATCATGG
MAYV-rev-mut104	GTCTGTAGCATCCGCNNNCACATTTTCAATCAT
MAYV-rev-mut105	CCGTCTGTAGCATCNNNCTGCACATTTTCAA
MAYV-rev-mut106	CCGTCTGTAGCNNNCGCCTGCACAT
MAYV-rev-mut107	GTGCCGTCTGTNNNATCCGCCTGCA
MAYV-rev-mut108	AACGTGCCGTCNNNAGCATCCGCCT
MAYV-rev-mut109	TCTTTAACGTGCCNNNTGTAGCATCCGC
MAYV-rev-mut110	ACTGAATCTTTAACGTNNNGTCTGTAGCATCCGC
MAYV-rev-mut111	CGAACTGAATCTTTAANNNGCCGTCTGTAGCATC
MAYV-rev-mut112	CGAACTGAATCTTNNNCGTGCCGTCTGTA
MAYV-rev-mut113	GAAGCGAACTGAATNNNTAACGTGCCGTCTG
MAYV-rev-mut114	GAGAAGCGAACTGNNNCTTTAACGTGCC
MAYV-rev-mut115	CAATTTGAGAAGCGAANNNAATCTTTAACGTGCCG
MAYV-rev-mut116	GGCCAATTTGAGAAGCNNNCTGAATCTTTAACGTG
MAYV-rev-mut117	CGTTAGGCCAATTTGAGANNNGAACTGAATCTTTAACG
MAYV-rev-mut118	TTCGTTAGGCCAATTTGNNNAGCGAACTGAATCTTTA
MAYV-rev-mut119	GTTTTCGTTAGGCCAATNNNAGAAGCGAACTGAATCT
MAYV-rev-mut120	GTTTTCGTTAGGCCNNNTTGAGAAGCGAACT
MAYV-rev-mut121	GTGTCCGTTTTCGTTAGNNNAATTTGAGAAGCGAAC
MAYV-rev-mut122	GTGTCCGTTTTCGTNNNGCCAATTTGAGAAG
MAYV-rev-mut123	ATGCGTGTCCGTTTTNNNTAGGCCAATTTGAG
MAYV-rev-mut124	TGCGTGTCCGTNNNCGTTAGGCCAA
MAYV-rev-mut125	TGATCATGCGTGTCNNNTTTCGTTAGGCCAA
MAYV-rev-mut126	GTGTGATCATGCGTNNNCGTTTTCGTTAGGC
MAYV-rev-mut127	ATCTTTGTGTGATCATGNNNGTCCGTTTTCGTTAGG
MAYV-rev-mut128	CTAATCTTTGTGTGATCNNNCGTGTCCGTTTTCGTTA
MAYV-rev-mut129	TATCTAATCTTTGTGTGNNNATGCGTGTCCGTTTTC
MAYV-rev-mut130	TGCATATCTAATCTTTGTNNNATCATGCGTGTCCGTTT
MAYV-rev-mut131	TCTGCATATCTAATCTTNNNGTGATCATGCGTGTCC
MAYV-rev-mut132	CCTTCTGCATATCTAATNNNTGTGTGATCATGCGTGT
MAYV-rev-mut133	GCCCTTCTGCATATCTNNNCTTTGTGTGATCATG
MAYV-rev-mut134	TCATGCCCTTCTGCATANNNAATCTTTGTGTGATCAT
MAYV-rev-mut135	CTATATCATGCCCTTCTGCNNNTCTAATCTTTGTGTGATC
MAYV-rev-mut136	CCGCTATATCATGCCCTTCNNNATATCTAATCTTTGTGTG
MAYV-rev-mut137	TCCGCTATATCATGCCCNNNTGCATATCTAATCTTTG
MAYV-rev-mut138	AGCCTCCGCTATATCATGNNNTTCTGCATATCTAATCT
MAYV-rev-mut139	AGCCTCCGCTATATCNNNCCCTTCTGCATATC
MAYV-rev-mut140	AGCCTCCGCTATNNNATGCCCTTCTGC
MAYV-rev-mut141	GCAGCCTCCGCNNNATCATGCCCTT
MAYV-rev-mut142	ACCTGGCAGCCTCNNNTATATCATGCCCT
MAYV-rev-mut143	TTGACCTGGCAGCNNNCGCTATATCATG
MAYV-rev-mut144	TAAGAGTTGACCTGGCNNNCTCCGCTATATCATG
MAYV-rev-mut145	CCTTAAGAGTTGACCTNNNAGCCTCCGCTATATCA
MAYV-rev-mut146	CTTAAGAGTTGANNNGGCAGCCTCCGC
MAYV-rev-mut147	GGACCTTAAGAGTNNNCCTGGCAGCCTC
MAYV-rev-mut148	CTATGGACCTTAAGNNNTGACCTGGCAGCC
MAYV-rev-mut149	CTGCTATGGACCTTNNNAGTTGACCTGGCAG
MAYV-rev-mut150	CTGCTGCTATGGACNNNAAGAGTTGACCTGG
MAYV-rev-mut151	CTCACTGCTGCTATGNNNCTTAAGAGTTGACCT
MAYV-rev-mut152	CACTCACTGCTGCTNNNGACCTTAAGAGTTG
MAYV-rev-mut153	GCGCACTCACTGCTNNNATGGACCTTAAGA
MAYV-rev-mut154	GCGCACTCACTNNNGCTATGGACCT
MAYV-rev-mut155	ACCGCGCACTCNNNGCTGCTATGGA
MAYV-rev-mut156	GTCACCGCGCANNNACTGCTGCTAT
MAYV-rev-mut157	CCTGTCACCGCNNNCTCACTGCTGC
MAYV-rev-mut158	CGTTCCTGTCACNNNGCACTCACTGC
MAYV-rev-mut159	CATCGTTCCTGTNNNCGCGCACTCAC
MAYV-rev-mut160	CCCATCGTTCCNNNCACCGCGCACT
MAYV-rev-mut161	TGTCCCATCGTNNNTGTCACCGCGC
MAYV-rev-mut162	TGAAGTGTCCCATNNNTCCTGTCACCGC
MAYV-rev-mut163	AAGATGAAGTGTCCNNNCGTTCCTGTCACC
MAYV-rev-mut164	GCCAAGATGAAGTGNNNCATCGTTCCTGTC
MAYV-rev-mut165	TTGGCCAAGATGAANNNTCCCATCGTTCCTG
MAYV-rev-mut166	CATTTGGCCAAGATNNNGTGTCCCATCGTTC
MAYV-rev-mut167	GGACATTTGGCCAANNNGAAGTGTCCCATC
MAYV-rev-mut168	GTGGACATTTGGCNNNGATGAAGTGTCCC
MAYV-rev-mut169	GCCTGGTGGACATTTNNNCAAGATGAAGTGTC
MAYV-rev-mut170	GCCTGGTGGACANNNGGCCAAGATGAA
MAYV-rev-mut171	TCGCCTGGTGGNNNTTTGGCCAAGA
MAYV-rev-mut172	GACTTCGCCTGGNNNACATTTGGCCAA
MAYV-rev-mut173	CTAATGACTTCGCCNNNTGGACATTTGGCC
MAYV-rev-mut174	AGACACTAATGACTTCNNNTGGTGGACATTTGGC
MAYV-rev-mut175	GAGACACTAATGACNNNGCCTGGTGGACATT
MAYV-rev-mut176	CAAATGAGACACTAATNNNTTCGCCTGGTGGACA
MAYV-rev-mut177	ACAAATGAGACACTNNNGACTTCGCCTGGT
MAYV-rev-mut178	AATCAACAAATGAGACNNNAATGACTTCGCCTGGT
MAYV-rev-mut179	TTTTGAATCAACAAATGANNNACTAATGACTTCGCCTGG
MAYV-rev-mut180	CATTTTTTGAATCAACAAANNNGACACTAATGACTTCGCCT
MAYV-rev-mut181	TGTTCATTTTTTGAATCAACNNNTGAGACACTAATGACTTCG
MAYV-rev-mut182	CGCTGTTCATTTTTTGAATCNNNAAATGAGACACTAATGACT
MAYV-rev-mut183	TCCGCTGTTCATTTTTTGANNNAACAAATGAGACACTAAT
MAYV-rev-mut184	GGTCCGCTGTTCATTTTTNNNATCAACAAATGAGACAC
MAYV-rev-mut185	CAGGTCCGCTGTTCATTNNNTGAATCAACAAATGAG
MAYV-rev-mut186	GACAGGTCCGCTGTTCNNNTTTTGAATCAACAAAT
MAYV-rev-mut187	CCGACAGGTCCGCTGNNNATTTTTTGAATCAAC
MAYV-rev-mut188	CTATCCGACAGGTCCGNNNTTCATTTTTTGAATCA
MAYV-rev-mut189	TAGGCTATCCGACAGGTNNNCTGTTCATTTTTTGAAT
MAYV-rev-mut190	GTAGGCTATCCGACANNNCCGCTGTTCATTTT
MAYV-rev-mut191	GTAGGCTATCCGNNNGGTCCGCTGTTC
MAYV-rev-mut192	GCGGTAGGCTATNNNACAGGTCCGCTG
Plate 14
MAYV-rev-mut193	TGGCGGTAGGCNNNCCGACAGGTCC
MAYV-rev-mut194	TGTTCATGGCGGTANNNTATCCGACAGGTC
MAYV-rev-mut195	CTGTTCATGGCGNNNGGCTATCCGACA
MAYV-rev-mut196	TAGCCTCTGTTCATGNNNGTAGGCTATCCGAC
MAYV-rev-mut197	ATTAGCCTCTGTTCNNNGCGGTAGGCTATC
MAYV-rev-mut198	CCTATTAGCCTCTGNNNATGGCGGTAGGCTA
MAYV-rev-mut199	GCCCTATTAGCCTNNNTTCATGGCGGTAG
MAYV-rev-mut200	CACGCCCTATTAGNNNCTGTTCATGGCG
MAYV-rev-mut201	CTTTCACGCCCTATNNNCCTCTGTTCATGG
MAYV-rev-mut202	GAATCTTTCACGCCCNNNTAGCCTCTGTTCAT
MAYV-rev-mut203	CCGTGAATCTTTCACGNNNTATTAGCCTCTGTTCA
MAYV-rev-mut204	CACCGTGAATCTTTCNNNCCCTATTAGCCTCTG
MAYV-rev-mut205	GCACCGTGAATCTNNNACGCCCTATTAGC
MAYV-rev-mut206	TCGCACCGTGAANNNTTCACGCCCTAT
MAYV-rev-mut207	GGTCGCACCGTNNNTCTTTCACGCC
MAYV-rev-mut208	GATGTGGTCGCACNNNGAATCTTTCACG
MAYV-rev-mut209	CGTGATGTGGTCGNNNCGTGAATCTTTCA
MAYV-rev-mut210	CCCGTGATGTGGNNNCACCGTGAATC
MAYV-rev-mut211	ATCCCGTGATGNNNTCGCACCGTGA
MAYV-rev-mut212	TCGATCCCGTGNNNTGGTCGCACCG
MAYV-rev-mut213	TAGCTCGATCCCNNNATGTGGTCGCAC
MAYV-rev-mut214	AAGGTAGCTCGATNNNGTGATGTGGTCGC
MAYV-rev-mut215	GCAAGGTAGCTCNNNCCCGTGATGTG
MAYV-rev-mut216	TGGTGCAAGGTAGNNNGATCCCGTGATG
MAYV-rev-mut217	GTGGTGCAAGGNNNCTCGATCCCGT
MAYV-rev-mut218	GGTAAGTGGTGCANNNTAGCTCGATCCCG
MAYV-rev-mut219	TAGCTGGTAAGTGGTNNNAGGTAGCTCGATCC
MAYV-rev-mut220	GTTAGCTGGTAAGTNNNGCAAGGTAGCTCGA
MAYV-rev-mut221	GTCGTTAGCTGGTANNNGGTGCAAGGTAGC
MAYV-rev-mut222	GGTCGTTAGCTGNNNAGTGGTGCAAGG
MAYV-rev-mut223	GGCGGTCGTTAGNNNGTAAGTGGTGCA
MAYV-rev-mut224	TTCGGCGGTCGTNNNCTGGTAAGTGG
MAYV-rev-mut225	AGGTTTCGGCGGTNNNTAGCTGGTAAGTG
MAYV-rev-mut226	CAGAGGTTTCGGCNNNCGTTAGCTGGTAA
MAYV-rev-mut227	TCTTCAGAGGTTTCNNNGGTCGTTAGCTGG
MAYV-rev-mut228	TCTCTTCAGAGGTNNNGGCGGTCGTTAG
MAYV-rev-mut229	GTCTATCTCTTCAGANNNTTCGGCGGTCGTTAG
MAYV-rev-mut230	ATGTCTATCTCTTCNNNGGTTTCGGCGGTC
MAYV-rev-mut231	TGCATGTCTATCTCNNNAGAGGTTTCGGCG
MAYV-rev-mut232	CATGTGCATGTCTATNNNTTCAGAGGTTTCGGC
MAYV-rev-mut233	GGCATGTGCATGTCNNNCTCTTCAGAGGTT
MAYV-rev-mut234	GGCGGCATGTGCATNNNTATCTCTTCAGAG
MAYV-rev-mut235	CTGGCGGCATGTGNNNGTCTATCTCTTCA
MAYV-rev-mut236	CGTCTGGCGGCATNNNCATGTCTATCTCT
MAYV-rev-mut237	AACGTCTGGCGGNNNGTGCATGTCTAT
MAYV-rev-mut238	CGGAACGTCTGGNNNCATGTGCATGTC
MAYV-rev-mut239	TCCGGAACGTCNNNCGGCATGTGCA
MAYV-rev-mut240	CTGTCCGGAACNNNTGGCGGCATGT
MAYV-rev-mut241	GTTCTGTCCGGNNNGTCTGGCGGCA
MAYV-rev-mut242	AGAATAGTTCTGTCNNNAACGTCTGGCGGC
MAYV-rev-mut243	GAAAGAATAGTTCTNNNCGGAACGTCTGGCG
MAYV-rev-mut244	CTGGGAAAGAATAGTNNNGTCCGGAACGTCTG
MAYV-rev-mut245	GCTGGGAAAGAATNNNTCTGTCCGGAACG
MAYV-rev-mut246	GATTGCTGGGAAAGNNNAGTTCTGTCCGGAA
MAYV-rev-mut247	TCCTGATTGCTGGGANNNAATAGTTCTGTCCG
MAYV-rev-mut248	ACGTTTCCTGATTGCTGNNNAAGAATAGTTCTGTCC
MAYV-rev-mut249	TTGACGTTTCCTGATTGNNNGGAAAGAATAGTTCTGT
MAYV-rev-mut250	ATCTTGACGTTTCCTGANNNCTGGGAAAGAATAGTTC
MAYV-rev-mut251	CGTTATCTTGACGTTTCCNNNTTGCTGGGAAAGAATAG
MAYV-rev-mut252	CCGTTATCTTGACGTTNNNTGATTGCTGGGAAAG
MAYV-rev-mut253	GACCGTTATCTTGACNNNTCCTGATTGCTGGG
MAYV-rev-mut254	CATTGACCGTTATCTTNNNGTTTCCTGATTGCTGG
MAYV-rev-mut255	CCCATTGACCGTTATNNNGACGTTTCCTGATTG
MAYV-rev-mut256	GCCCATTGACCGTNNNCTTGACGTTTCC
MAYV-rev-mut257	GTCCGCCCATTGACNNNTATCTTGACGTTTC
MAYV-rev-mut258	CGGTCCGCCCATTNNNCGTTATCTTGAC
MAYV-rev-mut259	ACGGTCCGCCCNNNGACCGTTATCT
MAYV-rev-mut260	CTGTACTTAACGGTCCGNNNATTGACCGTTATCTTG
MAYV-rev-mut261	GCTGTACTTAACGGTNNNCCCATTGACCGTTAT
MAYV-rev-mut262	AGCTGTACTTAACNNNCCGCCCATTGACC
MAYV-rev-mut263	CAGCTGTACTTNNNGGTCCGCCCAT
MAYV-rev-mut264	GAGCAGCTGTANNNAACGGTCCGCC
MAYV-rev-mut265	CACATGAGCAGCTNNNCTTAACGGTCCG
MAYV-rev-mut266	AGAACCACATGAGCANNNGTACTTAACGGTCC
MAYV-rev-mut267	GGTTTAGAACCACATGANNNGCTGTACTTAACGGTC
MAYV-rev-mut268	ATGGTTTAGAACCACANNNGCAGCTGTACTTAACG
MAYV-rev-mut269	CTGATGGTTTAGAACCNNNTGAGCAGCTGTACTTA
MAYV-rev-mut270	GCCTGATGGTTTAGANNNACATGAGCAGCTGTA
MAYV-rev-mut271	GTGCCTGATGGTTTNNNACCACATGAGCAG
MAYV-rev-mut272	GTTGTGCCTGATGGNNNAGAACCACATGAG
MAYV-rev-mut273	TGGTTGTTGTGCCTGANNNTTTAGAACCACATGA
MAYV-rev-mut274	GTGGTTGTTGTGCCNNNTGGTTTAGAACCAC
MAYV-rev-mut275	TTGTCTGTGGTTGTTGTNNNTGATGGTTTAGAACCA
MAYV-rev-mut276	CTTGTCTGTGGTTGTNNNGCCTGATGGTTTAGA
MAYV-rev-mut277	TCTTGTCTGTGGTNNNTGTGCCTGATGGT
MAYV-rev-mut278	TGATAGTCTTGTCTGTNNNTGTTGTGCCTGATGG
MAYV-rev-mut279	CTATTGATAGTCTTGTCNNNGGTTGTTGTGCCTGAT
MAYV-rev-mut280	CAGCTATTGATAGTCTTNNNTGTGGTTGTTGTGCCT
MAYV-rev-mut281	TGCAGCTATTGATAGTNNNGTCTGTGGTTGTTGTG
MAYV-rev-mut282	GGTGCAGCTATTGATNNNCTTGTCTGTGGTTG
MAYV-rev-mut283	AACGGTGCAGCTATTNNNAGTCTTGTCTGTGG
MAYV-rev-mut284	TCAACGGTGCAGCTNNNGATAGTCTTGTCTG
MAYV-rev-mut285	CATTTGTCAACGGTGCANNNATTGATAGTCTTGTCTG
MAYV-rev-mut286	GGCATTTGTCAACGGTNNNGCTATTGATAGTCTTG
MAYV-rev-mut287	CTGGCATTTGTCAACNNNGCAGCTATTGATAGT
MAYV-rev-mut288	CCTGGCATTTGTCNNNGGTGCAGCTATTG
Plate 15
MAYV-rev-mut289	ATATGCCTGGCATTTNNNAACGGTGCAGCTATT
MAYV-rev-mut290	ATATGCCTGGCANNNGTCAACGGTGCA
MAYV-rev-mut291	GTGACATATGCCTGNNNTTTGTCAACGGTGC
MAYV-rev-mut292	CTCGTGACATATGCNNNGCATTTGTCAACG
MAYV-rev-mut293	ATGGCTCGTGACATANNNCTGGCATTTGTCAA
MAYV-rev-mut294	TATGGCTCGTGACNNNTGCCTGGCATTT
MAYV-rev-mut295	ATTTCGTATGGCTCGTNNNATATGCCTGGCATTT
MAYV-rev-mut296	CATTTCGTATGGCTNNNGACATATGCCTGGC
MAYV-rev-mut297	TGCCATTTCGTATGNNNCGTGACATATGCC
MAYV-rev-mut298	TAAATTGCCATTTCGTNNNGCTCGTGACATATGC
MAYV-rev-mut299	TGAGTTAAATTGCCATTTNNNATGGCTCGTGACATATGC
MAYV-rev-mut300	TGAGTTAAATTGCCANNNCGTATGGCTCGTGA
MAYV-rev-mut301	AAAGGTGAGTTAAATTGNNNTTTCGTATGGCTCGTGA
MAYV-rev-mut302	ACGAAAGGTGAGTTAAANNNCCATTTCGTATGGCTC
MAYV-rev-mut303	GAACGAAAGGTGAGTTNNNTTGCCATTTCGTATGG
MAYV-rev-mut304	CGGAACGAAAGGTGANNNAAATTGCCATTTCG
MAYV-rev-mut305	CGCGGAACGAAAGGNNNGTTAAATTGCCATT
MAYV-rev-mut306	GCACGCGGAACGAANNNTGAGTTAAATTGC
MAYV-rev-mut307	CGCACGCGGAACNNNAGGTGAGTTAAA
MAYV-rev-mut308	TCCGCACGCGGNNNGAAAGGTGAGT
MAYV-rev-mut309	TTGCTCCGCACGNNNAACGAAAGGTG
MAYV-rev-mut310	GCTTGCTCCGCNNNCGGAACGAAAG
MAYV-rev-mut311	TCCGCTTGCTCNNNACGCGGAACGA
MAYV-rev-mut312	CGCTCCGCTTGNNNCGCACGCGGAA
MAYV-rev-mut313	TTACGCTCCGCNNNCTCCGCACGCG
MAYV-rev-mut314	CCCTTACGCTCNNNTTGCTCCGCAC
MAYV-rev-mut315	TTGCCCTTACGNNNCGCTTGCTCCG
MAYV-rev-mut316	ACCTTGCCCTTNNNCTCCGCTTGCT
MAYV-rev-mut317	TGCACCTTGCCNNNACGCTCCGCTT
MAYV-rev-mut318	GAATGTGCACCTTNNNCTTACGCTCCGC
MAYV-rev-mut319	GGAATGTGCACNNNGCCCTTACGCT
MAYV-rev-mut320	GAAAGGGAATGTGNNNCTTGCCCTTACGC
MAYV-rev-mut321	AAGTGGAAAGGGAATNNNCACCTTGCCCTTAC
MAYV-rev-mut322	AAGTGGAAAGGGNNNGTGCACCTTGC
MAYV-rev-mut323	TGTTGATAAGTGGAAANNNAATGTGCACCTTGCC
MAYV-rev-mut324	GTGTTGATAAGTGGNNNGGGAATGTGCACCT
MAYV-rev-mut325	AAGTGGTGTTGATAAGNNNAAAGGGAATGTGCAC
MAYV-rev-mut326	GCAAGTGGTGTTGATNNNTGGAAAGGGAATGTG
MAYV-rev-mut327	GGCAAGTGGTGTTNNNAAGTGGAAAGGGA
MAYV-rev-mut328	TACTCGGCAAGTGGTNNNGATAAGTGGAAAGG
MAYV-rev-mut329	CGGTACTCGGCAAGTNNNGTTGATAAGTGGAAA
MAYV-rev-mut330	AACGGTACTCGGCANNNGGTGTTGATAAGTG
MAYV-rev-mut331	GCCAACGGTACTCGNNNAGTGGTGTTGATAA
MAYV-rev-mut332	GCCAACGGTACNNNGCAAGTGGTGT
MAYV-rev-mut333	GGAGCCAACGGNNNTCGGCAAGTGG
MAYV-rev-mut334	CTTCAGGAGCCAANNNTACTCGGCAAGTG
MAYV-rev-mut335	GCTTCAGGAGCNNNCGGTACTCGGC
MAYV-rev-mut336	AAGGGCTTCAGGNNNCAACGGTACTCG
MAYV-rev-mut337	GACAAGGGCTTCNNNAGCCAACGGTAC
MAYV-rev-mut338	TCTGACAAGGGCNNNAGGAGCCAACG
MAYV-rev-mut339	CGCTTCTGACAAGNNNTTCAGGAGCCAAC
MAYV-rev-mut340	ACCGCTTCTGACNNNGGCTTCAGGAG
MAYV-rev-mut341	CGTTTACCGCTTCTNNNAAGGGCTTCAGGAG
MAYV-rev-mut342	CTCGTTTACCGCTNNNGACAAGGGCTTC
MAYV-rev-mut343	GCTTCTCGTTTACCNNNTCTGACAAGGGCTT
MAYV-rev-mut344	TGTAGCTTCTCGTTTNNNGCTTCTGACAAGGG
MAYV-rev-mut345	GTGTAGCTTCTCGNNNACCGCTTCTGACA
MAYV-rev-mut346	GTGAGAGTGTAGCTTCNNNTTTACCGCTTCTGAC
MAYV-rev-mut347	CAGTGAGAGTGTAGCNNNTCGTTTACCGCTTC
MAYV-rev-mut348	TGCAGTGAGAGTGTNNNTTCTCGTTTACCG
MAYV-rev-mut349	GGGTGCAGTGAGAGNNNAGCTTCTCGTTTAC
MAYV-rev-mut350	TCGGGTGCAGTGANNNTGTAGCTTCTCG
MAYV-rev-mut351	TGTATCGGGTGCAGNNNGAGTGTAGCTTCT
MAYV-rev-mut352	GGATGTATCGGGTGNNNTGAGAGTGTAGCTT
MAYV-rev-mut353	GTGGGATGTATCGGNNNCAGTGAGAGTGTAG
MAYV-rev-mut354	CAATGTGGGATGTATNNNGTGCAGTGAGAGTGT
MAYV-rev-mut355	CAATGTGGGATGNNNCGGGTGCAGTG
MAYV-rev-mut356	ACTTAACAATGTGGGNNNTATCGGGTGCAGTG
MAYV-rev-mut357	TCTGTAACTTAACAATGTNNNATGTATCGGGTGCAGTG
MAYV-rev-mut358	GTTCTGTAACTTAACAANNNGGGATGTATCGGGTGC
MAYV-rev-mut359	AGTGTTCTGTAACTTAANNNTGTGGGATGTATCGGGT
MAYV-rev-mut360	CCCAGTGTTCTGTAACTNNNCAATGTGGGATGTATC
MAYV-rev-mut361	GTCCCAGTGTTCTGTANNNTAACAATGTGGGATGT
MAYV-rev-mut362	GCGTCCCAGTGTTCTNNNACTTAACAATGTGG
MAYV-rev-mut363	CTCGCGTCCCAGTGTNNNGTAACTTAACAATG
MAYV-rev-mut364	GCTCGCGTCCCAGNNNTCTGTAACTTAAC
MAYV-rev-mut365	CTGGCTCGCGTCCNNNTGTTCTGTAACTT
MAYV-rev-mut366	AACTGGCTCGCGNNNCAGTGTTCTGTA
MAYV-rev-mut367	CATCAAAAACTGGCTCNNNTCCCAGTGTTCTGTAA
MAYV-rev-mut368	TCATCAAAAACTGGNNNGCGTCCCAGTGTT
MAYV-rev-mut369	GTTCATCAAAAACNNNCTCGCGTCCCAGT
MAYV-rev-mut370	ACTGTTCATCAAANNNTGGCTCGCGTCC
MAYV-rev-mut371	CCACTGTTCATCNNNAACTGGCTCGCG
MAYV-rev-mut372	GTGATCCACTGTTCNNNAAAAACTGGCTCGC
MAYV-rev-mut373	GTGGTGATCCACTGNNNATCAAAAACTGGCT
MAYV-rev-mut374	TCTGGGTGGTGATCCANNNTTCATCAAAAACTGG
MAYV-rev-mut375	CGTCTGGGTGGTGATNNNCTGTTCATCAAAAAC
MAYV-rev-mut376	CCGTCTGGGTGGTNNNCCACTGTTCATC
MAYV-rev-mut377	CCTCCGTCTGGGTNNNGATCCACTGTTC
MAYV-rev-mut378	TTACCTCCGTCTGNNNGGTGATCCACTGT
MAYV-rev-mut379	ATTGTTACCTCCGTNNNGGTGGTGATCCAC
MAYV-rev-mut380	GGGATTGTTACCTCNNNCTGGGTGGTGATC
MAYV-rev-mut381	CTGGGATTGTTACNNNCGTCTGGGTGGTG
MAYV-rev-mut382	GTACTGGGATTGTNNNCTCCGTCTGGGTG
MAYV-rev-mut383	ACTGGTACTGGGATNNNTACCTCCGTCTGG
MAYV-rev-mut384	CCACTGGTACTGGNNNTGTTACCTCCGTC
Plate 16
MAYV-rev-mut385	CCCTCCACTGGTACNNNGATTGTTACCTCC
MAYV-rev-mut386	CTCCCTCCACTGGNNNTGGGATTGTTACC
MAYV-rev-mut387	CTCCACTCCCTCCACNNNTACTGGGATTGTTA
MAYV-rev-mut388	ATACTCCACTCCCTCNNNTGGTACTGGGATTG
MAYV-rev-mut389	GATACTCCACTCCNNNCACTGGTACTGGG
MAYV-rev-mut390	CACCGATACTCCACNNNCTCCACTGGTACT
MAYV-rev-mut391	CCACCGATACTCNNNTCCCTCCACTGG
MAYV-rev-mut392	CCCCACCGATANNNCACTCCCTCCA
MAYV-rev-mut393	TTGCCCCACCGNNNCTCCACTCCCT
MAYV-rev-mut394	TTATGGTTGCCCCANNNATACTCCACTCCCT
MAYV-rev-mut395	GGTTTATGGTTGCCNNNCCGATACTCCACTC
MAYV-rev-mut396	TGCGGTTTATGGTTNNNCCACCGATACTCC
MAYV-rev-mut397	TTGCGGTTTATGNNNGCCCCACCGATA
MAYV-rev-mut398	CGTTGCGGTTTNNNGTTGCCCCACC
MAYV-rev-mut399	AAGCGTTGCGGNNNATGGTTGCCCC
MAYV-rev-mut400	ACCACAAGCGTTGNNNTTTATGGTTGCCC
MAYV-rev-mut401	GTGACCACAAGCGNNNCGGTTTATGGTT
MAYV-rev-mut402	GTTAACTGTGACCACAANNNTTGCGGTTTATGGTTG
MAYV-rev-mut403	GTTAACTGTGACCANNNGCGTTGCGGTTTAT
MAYV-rev-mut404	GTTGTTAACTGTGANNNCAAGCGTTGCGGTT
MAYV-rev-mut405	TCAGTTGTTAACTGNNNCCACAAGCGTTGC
MAYV-rev-mut406	GCCTTCAGTTGTTAANNNTGACCACAAGCGTTG
MAYV-rev-mut407	CTGCCTTCAGTTGTNNNCTGTGACCACAAG
MAYV-rev-mut408	GCTCTGCCTTCAGTNNNTAACTGTGACCACA
MAYV-rev-mut409	TGGGCTCTGCCTTCNNNTGTTAACTGTGAC
MAYV-rev-mut410	CATGGGCTCTGCCNNNAGTTGTTAACTGT
MAYV-rev-mut411	CAGCCATGGGCTCTNNNTTCAGTTGTTAACT
MAYV-rev-mut412	CAGCCATGGGCNNNGCCTTCAGTTG
MAYV-rev-mut413	GGCCAGCCATGNNNTCTGCCTTCAG
MAYV-rev-mut414	TGGGGCCAGCCNNNGGCTCTGCCTT
MAYV-rev-mut415	TCATGGGGCCANNNATGGGCTCTGC
MAYV-rev-mut416	AATCTCATGGGGNNNGCCATGGGCTC
MAYV-rev-mut417	TCAATAATCTCATGNNNCCAGCCATGGGCTC
MAYV-rev-mut418	TACTCAATAATCTCNNNGGGCCAGCCATGG
MAYV-rev-mut419	TAGTAGTACTCAATAATNNNATGGGGCCAGCCATGG
MAYV-rev-mut420	GTAGTAGTACTCAATNNNCTCATGGGGCCAGC
MAYV-rev-mut421	CCGTAGTAGTACTCNNNAATCTCATGGGGCC
MAYV-rev-mut422	GCAGCCCGTAGTAGTANNNAATAATCTCATGGGG
MAYV-rev-mut423	GATGCAGCCCGTAGTANNNCTCAATAATCTCATGG
MAYV-rev-mut424	GTAGGATGCAGCCCGTANNNGTACTCAATAATCTCAT
MAYV-rev-mut425	TCGTAGGATGCAGCCCNNNGTAGTACTCAATAAT
MAYV-rev-mut426	GGTTGTCGTAGGATGCAGNNNGTAGTAGTACTCAATAA
MAYV-rev-mut427	GGTTGTCGTAGGATGNNNCCCGTAGTAGTACT
MAYV-rev-mut428	GGTTGTCGTAGGNNNCAGCCCGTAGTA
MAYV-rev-mut429	CAATGGTTGTCGTNNNATGCAGCCCGTAG
MAYV-rev-mut430	CGACAATGGTTGTNNNAGGATGCAGCCC
MAYV-rev-mut431	CCACGACAATGGTNNNCGTAGGATGCAG
MAYV-rev-mut432	CCACCACGACAATNNNTGTCGTAGGATGC
MAYV-rev-mut433	AACCACCACGACNNNGGTTGTCGTAGG
MAYV-rev-mut434	ACAGCAACCACCACNNNAATGGTTGTCGTA
MAYV-rev-mut435	GAGACAGCAACCACNNNGACAATGGTTGTC
MAYV-rev-mut436	TACTGAGACAGCAACNNNCACGACAATGGTTG
MAYV-rev-mut437	ACTACTGAGACAGCNNNCACCACGACAATG
MAYV-rev-mut438	CCACTACTGAGACNNNAACCACCACGACA
MAYV-rev-mut439	GCACCACTACTGANNNAGCAACCACCAC
MAYV-rev-mut440	AGAGCACCACTACNNNGACAGCAACCAC
MAYV-rev-mut441	ACAAGAGCACCACNNNTGAGACAGCAAC
MAYV-rev-mut442	AACTGACAAGAGCACNNNTACTGAGACAGCAAC
MAYV-rev-mut443	GGCAACTGACAAGAGNNNCACTACTGAGACAG
MAYV-rev-mut444	CGGCAACTGACAANNNCACCACTACTGAG
MAYV-rev-mut445	GCGGCAACTGANNNGAGCACCACTA
MAYV-rev-mut446	GAGGCGGCAACNNNCAAGAGCACCA
MAYV-rev-mut447	AACAGAGGCGGCNNNTGACAAGAGCA
MAYV-rev-mut448	ACATATAAACAGAGGCNNNAACTGACAAGAGCACC
MAYV-rev-mut449	ACACACATATAAACAGANNNGGCAACTGACAAGAGC
MAYV-rev-mut450	TACACACATATAAACNNNGGCGGCAACTGACAA
MAYV-rev-mut451	CACTACACACATATANNNAGAGGCGGCAACTGA
MAYV-rev-mut452	CCACTACACACATNNNAACAGAGGCGGCA
MAYV-rev-mut453	CGTGCCACTACACANNNATAAACAGAGGCG
MAYV-rev-mut454	GTTGCGTGCCACTACNNNCATATAAACAGAGG
MAYV-rev-mut455	CTTGTTGCGTGCCACNNNACACATATAAACAGA
MAYV-rev-mut456	GGCACTTGTTGCGTGCNNNTACACACATATAAAC
MAYV-rev-mut457	GGCACTTGTTGCGNNNCACTACACACATA
MAYV-rev-mut458	GTCAGGCACTTGTTNNNTGCCACTACACAC
MAYV-rev-mut459	TGTCAGGCACTTNNNGCGTGCCACTA
MAYV-rev-mut460	GGTGTCAGGCANNNGTTGCGTGCCA
MAYV-rev-mut461	CATATGGTGTCAGNNNCTTGTTGCGTGC
MAYV-rev-mut462	GTGCATATGGTGTNNNGCACTTGTTGCGT
MAYV-rev-mut463	GTGAGTGCATATGGNNNCAGGCACTTGTTG
MAYV-rev-mut464	GGGTGAGTGCATANNNTGTCAGGCACTTG
MAYV-rev-mut465	GGGGTGAGTGCNNNTGGTGTCAGGC
MAYV-rev-mut466	CCCCGGGGTGAGNNNATATGGTGTCAG
MAYV-rev-mut467	GCCCCCGGGGTNNNTGCATATGGTG
MAYV-rev-mut468	ACGGCCCCCGGNNNGAGTGCATATG
MAYV-rev-mut469	ACAACGGCCCCNNNGGTGAGTGCAT
MAYV-rev-mut470	GGGACAACGGCNNNCGGGGTGAGTG
MAYV-rev-mut471	ACAGGGACAACNNNCCCCGGGGTGA
MAYV-rev-mut472	GTGACAGGGACNNNGGCCCCCGGGG
MAYV-rev-mut473	GATAGTGACAGGNNNAACGGCCCCCG
MAYV-rev-mut474	CCGATAGTGACNNNGACAACGGCCC
MAYV-rev-mut475	CACCCCGATAGTNNNAGGGACAACGGC
MAYV-rev-mut476	ACAACACCCCGATNNNGACAGGGACAAC
MAYV-rev-mut477	GCACAACACCCCNNNAGTGACAGGGA
MAYV-rev-mut478	CACAGCACAACACNNNGATAGTGACAGGG
MAYV-rev-mut479	GTGCACAGCACAANNNCCCGATAGTGAC
MAYV-rev-mut480	GGTGCACAGCANNNCACCCCGATAG
Plate 17
MAYV-rev-mut481	TTCGGTGCACANNNCAACACCCCGA
MAYV-rev-mut482	GCTTTCGGTGCNNNGCACAACACCC
MAYV-rev-mut483	ATGCGCTTTCGGNNNACAGCACAACAC
MAYV-rev-mut484	GCATGCGCTTTNNNTGCACAGCACA
MAYV-rev-mut485	GCTGCATGCGCNNNCGGTGCACAGC
MAYV-rev-mut486	GCTAGCTGCATGNNNTTTCGGTGCACA
MAYV-rev-mut487	AAAGCTAGCTGCNNNCGCTTTCGGTG
MAYV-rev-mut488	AGCAAAGCTAGCNNNATGCGCTTTCGG
MAYV-rev-mut489	CTTCAGCAAAGCTNNNTGCATGCGCTTTC
MAYV-rev-mut490	GCCTTCAGCAAANNNAGCTGCATGCG
MAYV-rev-mut491	CATGCCTTCAGCNNNGCTAGCTGCATG
MAYV-rev-mut492	GGCCATGCCTTCNNNAAAGCTAGCTGC
MAYV-rev-mut493	GATAGGCCATGCCNNNAGCAAAGCTAGC
MAYV-rev-mut494	CCACAGATAGGCCATNNNTTCAGCAAAGCTAG
MAYV-rev-mut495	CCACAGATAGGCNNNGCCTTCAGCAAA
MAYV-rev-mut496	TTATTATCCCACAGATANNNCATGCCTTCAGCAAAGC
MAYV-rev-mut497	TTATTATCCCACAGNNNGGCCATGCCTTCAG
MAYV-rev-mut498	ACTGGTTATTATCCCANNNATAGGCCATGCCTTC
MAYV-rev-mut499	ATTGACTGGTTATTATCNNNCAGATAGGCCATGCCTT
MAYV-rev-mut500	AACATTGACTGGTTATTNNNCCACAGATAGGCCATG
MAYV-rev-mut501	AGAACATTGACTGGTTNNNATCCCACAGATAGGC
MAYV-rev-mut502	CATCCAGAACATTGACTGNNNATTATCCCACAGATAGG
MAYV-rev-mut503	ACTCCATCCAGAACATTGANNNGTTATTATCCCACAGATA
MAYV-rev-mut504	AACTCCATCCAGAACATNNNCTGGTTATTATCCCACA
MAYV-rev-mut505	GTCAACTCCATCCAGAANNNTGACTGGTTATTATCCC
MAYV-rev-mut506	CCAGTCAACTCCATCCANNNCATTGACTGGTTATTAT
MAYV-rev-mut507	GTCCAGTCAACTCCATNNNGAACATTGACTGGTTA
MAYV-rev-mut508	AGGTCCAGTCAACTCNNNCCAGAACATTGACT
MAYV-rev-mut509	CCAAAGGTCCAGTCAANNNCATCCAGAACATTGA
MAYV-rev-mut510	GCCAAAGGTCCAGTNNNCTCCATCCAGAAC
MAYV-rev-mut511	GAGCCAAAGGTCCNNNCAACTCCATCCAG
MAYV-rev-mut512	TAAGAAGAGCCAAAGGNNNAGTCAACTCCATCCA
MAYV-rev-mut513	GGATAAGAAGAGCCAANNNTCCAGTCAACTCCATC
MAYV-rev-mut514	TCAGGATAAGAAGAGCNNNAGGTCCAGTCAACTC
MAYV-rev-mut515	GTAGTCAGGATAAGAAGNNNCAAAGGTCCAGTCAAC
MAYV-rev-mut516	ATGTAGTCAGGATAAGNNNAGCCAAAGGTCCAGTC
MAYV-rev-mut517	AACATGTAGTCAGGATNNNAAGAGCCAAAGGTCCA
MAYV-rev-mut518	GCAACATGTAGTCAGNNNAAGAAGAGCCAAAGG
MAYV-rev-mut519	GGCGCAACATGTAGTNNNGATAAGAAGAGCCA
MAYV-rev-mut520	CGGGCGCAACATGTNNNCAGGATAAGAAGA
MAYV-rev-mut521	GATCGGGCGCAACANNNAGTCAGGATAAGAA
MAYV-rev-mut522	TAGTGATCGGGCGCANNNTGTAGTCAGGATAA
MAYV-rev-mut523	GAAAGTAGTGATCGGGCNNNACATGTAGTCAGGATA
MAYV-rev-mut524	AGGAAAGTAGTGATCGNNNGCAACATGTAGTCAG
MAYV-rev-mut525	CAGGAAAGTAGTGANNNGGCGCAACATGTAG
MAYV-rev-mut526	GCAGGAAAGTAGNNNTCGGGCGCAAC
MAYV-rev-mut527	CAGCAGGAAAGNNNTGATCGGGCGC
MAYV-rev-mut528	CTTGCAGCAGGANNNTAGTGATCGGGC
MAYV-rev-mut529	AGCCCTTGCAGCANNNAAGTAGTGATCG
MAYV-rev-mut530	AAAAAGAGCCCTTGCANNNGGAAAGTAGTGATCG
MAYV-rev-mut531	ACTAAAAAAGAGCCCTTNNNGCAGGAAAGTAGTGATC
MAYV-rev-mut532	GACTAAAAAAGAGCCNNNGCAGCAGGAAAGTAG
MAYV-rev-mut533	CTGCGACTAAAAAAGANNNCTTGCAGCAGGAAAG
MAYV-rev-mut534	CTGCGACTAAAAANNNGCCCTTGCAGCAG
MAYV-rev-mut535	TCACTGCGACTAANNNAGAGCCCTTGCAG
MAYV-rev-mut536	GCTCACTGCGACNNNAAAAGAGCCCTT
MAYV-rev-mut537	CGACGCTCACTGCNNNTAAAAAAGAGCCC
MAYV-rev-mut538	CTCCCGACGCTCACNNNGACTAAAAAAGAG
MAYV-rev-mut539	CACTCCCGACGCTNNNTGCGACTAAAAAA
MAYV-rev-mut540	GCACTCCCGACNNNCACTGCGACTA
MAYV-rev-mut541	ACGGCACTCCCNNNGCTCACTGCGA
MAYV-rev-mut542	GCAACGGCACTNNNGACGCTCACTG
MAYV-rev-mut543	CTGGCAACGGCNNNCCCGACGCTCA
MAYV-rev-mut544	GCACTGGCAACNNNACTCCCGACGC
MAYV-rev-mut545	TAAGCACTGGCNNNGGCACTCCCGA
MAYV-rev-mut546	CTCGTAAGCACTNNNAACGGCACTCCC
MAYV-rev-mut547	TGCTCGTAAGCNNNGGCAACGGCAC
MAYV-rev-mut548	CGTGTGCTCGTANNNACTGGCAACGG
MAYV-rev-mut549	GCCGTGTGCTCNNNAGCACTGGCAA
MAYV-rev-mut550	GACTGCCGTGTGNNNGTAAGCACTGG
MAYV-rev-mut551	GAATGACTGCCGTNNNCTCGTAAGCACTG
MAYV-rev-mut552	TTGGAATGACTGCNNNGTGCTCGTAAGC
MAYV-rev-mut553	TTGATTTGGAATGACNNNCGTGTGCTCGTAAG
MAYV-rev-mut554	ACTTGATTTGGAATNNNTGCCGTGTGCTCG
MAYV-rev-mut555	CCACTTGATTTGGNNNGACTGCCGTGTG
MAYV-rev-mut556	GAATCCCACTTGATTNNNAATGACTGCCGTGTG
MAYV-rev-mut557	GGAATCCCACTTGNNNTGGAATGACTGCC
MAYV-rev-mut558	TATACGGGAATCCCACNNNATTTGGAATGACTGC
MAYV-rev-mut559	GCCTTATACGGGAATCCNNNTTGATTTGGAATGACTG
MAYV-rev-mut560	TGAGCCTTATACGGGAANNNCACTTGATTTGGAATG
MAYV-rev-mut561	CATGAGCCTTATACGGNNNTCCCACTTGATTTGG
MAYV-rev-mut562	GCAACATGAGCCTTATANNNGAATCCCACTTGATTTG
MAYV-rev-mut563	CAACATGAGCCTTNNNCGGGAATCCCACT
MAYV-rev-mut564	GTGCAACATGAGCNNNATACGGGAATCCC
MAYV-rev-mut565	TTCACGTGCAACATGNNNCTTATACGGGAATC
MAYV-rev-mut566	CTTCACGTGCAACNNNAGCCTTATACGGG
MAYV-rev-mut567	GTATCCTTCACGTGCNNNATGAGCCTTATACGG
MAYV-rev-mut568	GGCTGTATCCTTCACGNNNAACATGAGCCTTATAC
MAYV-rev-mut569	GGCTGTATCCTTCNNNTGCAACATGAGCC
MAYV-rev-mut570	CGGGCTGTATCCNNNACGTGCAACATG
MAYV-rev-mut571	CAGCGGGCTGTANNNTTCACGTGCAA
MAYV-rev-mut572	GTCAGCGGGCTNNNTCCTTCACGTG
MAYV-rev-mut573	CAGTGTCAGCGGNNNGTATCCTTCACG
MAYV-rev-mut574	CATCTGCAGTGTCAGNNNGCTGTATCCTTCAC
MAYV-rev-mut575	CATCTGCAGTGTNNNCGGGCTGTATCC
MAYV-rev-mut576	TGCATCTGCAGNNNCAGCGGGCTGT
Plate 18
MAYV-rev-mut577	ACCTGCATCTGNNNTGTCAGCGGGC
MAYV-rev-mut578	CAATCACCTGCATNNNCAGTGTCAGCGG
MAYV-rev-mut579	GTTTCAATCACCTGNNNCTGCAGTGTCAGC
MAYV-rev-mut580	ACTGGTTTCAATCACNNNCATCTGCAGTGTCAG
MAYV-rev-mut581	AAGACTGGTTTCAATNNNCTGCATCTGCAGTGT
MAYV-rev-mut582	CAAGACTGGTTTCNNNCACCTGCATCTGC
MAYV-rev-mut583	GGCTCAAGACTGGTNNNAATCACCTGCATCT
MAYV-rev-mut584	GTTGGCTCAAGACTNNNTTCAATCACCTGCA
MAYV-rev-mut585	GCGTTGGCTCAAGNNNGGTTTCAATCACC
MAYV-rev-mut586	TTGAGCGTTGGCTCNNNACTGGTTTCAATC
MAYV-rev-mut587	AGGTTGAGCGTTGGNNNAAGACTGGTTTCAA
MAYV-rev-mut588	CCAGGTTGAGCGTNNNCTCAAGACTGGTT
MAYV-rev-mut589	TACTCCAGGTTGAGNNNTGGCTCAAGACTG
MAYV-rev-mut590	GATGTACTCCAGGTTNNNCGTTGGCTCAAGAC
MAYV-rev-mut591	TGATGTACTCCAGNNNGAGCGTTGGCTC
MAYV-rev-mut592	CAAGTGATGTACTCNNNGTTGAGCGTTGGC
MAYV-rev-mut593	TTCACAAGTGATGTANNNCAGGTTGAGCGTTG
MAYV-rev-mut594	GTATTCACAAGTGATNNNCTCCAGGTTGAGCGT
MAYV-rev-mut595	GTCTTGTATTCACAAGTNNNGTACTCCAGGTTGAGC
MAYV-rev-mut596	CTTTGTCTTGTATTCACANNNGATGTACTCCAGGTTGA
MAYV-rev-mut597	ACCTTTGTCTTGTATTCNNNAGTGATGTACTCCAGGT
MAYV-rev-mut598	GGGACCTTTGTCTTGTANNNACAAGTGATGTACTCC
MAYV-rev-mut599	GATGGGACCTTTGTCTTNNNTTCACAAGTGATGTACT
MAYV-rev-mut600	GTGATGGGACCTTTGTNNNGTATTCACAAGTGATG
MAYV-rev-mut601	CGGTGATGGGACCTTNNNCTTGTATTCACAAGT
MAYV-rev-mut602	GTACGGTGATGGGACNNNTGTCTTGTATTCACA
MAYV-rev-mut603	TTTACGTACGGTGATGGNNNCTTTGTCTTGTATTCAC
MAYV-rev-mut604	CACTTTACGTACGGTGANNNGACCTTTGTCTTGTATT
MAYV-rev-mut605	CACTTTACGTACGGNNNTGGGACCTTTGTCT
MAYV-rev-mut606	CACAGCACTTTACGTANNNTGATGGGACCTTTGT
MAYV-rev-mut607	CACAGCACTTTACNNNCGGTGATGGGAC
MAYV-rev-mut608	TACCACAGCACTTNNNGTACGGTGATGGG
MAYV-rev-mut609	GCTGTACCACAGCANNNTACGTACGGTGAT
MAYV-rev-mut610	TTCAGCTGTACCACANNNCTTTACGTACGGTG
MAYV-rev-mut611	CATTCAGCTGTACCNNNGCACTTTACGTACG
MAYV-rev-mut612	CGGCATTCAGCTGTNNNACAGCACTTTACG
MAYV-rev-mut613	CGGCATTCAGCNNNACCACAGCACT
MAYV-rev-mut614	CGTGCGGCATTCNNNTGTACCACAGC
MAYV-rev-mut615	TGCGTGCGGCANNNAGCTGTACCAC
MAYV-rev-mut616	GTCCTGCGTGCGNNNTTCAGCTGTAC
MAYV-rev-mut617	CTTGTCCTGCGTNNNGCATTCAGCTGT
MAYV-rev-mut618	GGCTTGTCCTGNNNGCGGCATTCAG
MAYV-rev-mut619	TCGGGCTTGTCNNNCGTGCGGCATT
MAYV-rev-mut620	TATTCGGGCTTNNNCTGCGTGCGGC
MAYV-rev-mut621	CTTGTATTCGGGNNNGTCCTGCGTGC
MAYV-rev-mut622	GCACACTTGTATTCNNNCTTGTCCTGCGTG
MAYV-rev-mut623	CGCACACTTGTANNNGGGCTTGTCCTG
MAYV-rev-mut624	CACCGCACACTTNNNTTCGGGCTTGT
MAYV-rev-mut625	TGAACACCGCACANNNGTATTCGGGCTT
MAYV-rev-mut626	CGTGAACACCGCNNNCTTGTATTCGGG
MAYV-rev-mut627	CGCCCGTGAACACNNNACACTTGTATTCG
MAYV-rev-mut628	ACGCCCGTGAANNNCGCACACTTGT
MAYV-rev-mut629	TACACGCCCGTNNNCACCGCACACT
MAYV-rev-mut630	GGGTACACGCCNNNGAACACCGCAC
MAYV-rev-mut631	ATAAAAGGGTACACNNNCGTGAACACCGCA
MAYV-rev-mut632	CACATAAAAGGGTANNNGCCCGTGAACACC
MAYV-rev-mut633	CCACATAAAAGGNNNCACGCCCGTGAA
MAYV-rev-mut634	CTCCCCACATAAANNNGTACACGCCCGT
MAYV-rev-mut635	ACCTCCCCACATNNNAGGGTACACGC
MAYV-rev-mut636	TATGCACCTCCCCANNNAAAAGGGTACACG
MAYV-rev-mut637	AACAGTATGCACCTCCNNNCATAAAAGGGTACAC
MAYV-rev-mut638	CAGAAACAGTATGCACCNNNCCACATAAAAGGGTAC
MAYV-rev-mut639	CACAGAAACAGTATGCNNNTCCCCACATAAAAGG
MAYV-rev-mut640	CGAATCACAGAAACAGTANNNACCTCCCCACATAAAAG
MAYV-rev-mut641	GAATCACAGAAACANNNTGCACCTCCCCAC
MAYV-rev-mut642	TCCGAATCACAGAANNNGTATGCACCTCCC
MAYV-rev-mut643	GTTTTCCGAATCACANNNACAGTATGCACCTCC
MAYV-rev-mut644	GTGTGTTTTCCGAATCNNNGAAACAGTATGCACC
MAYV-rev-mut645	ATCTGTGTGTTTTCCGANNNACAGAAACAGTATGCA
MAYV-rev-mut646	ACTCATCTGTGTGTTTTCNNNATCACAGAAACAGTATGC
MAYV-rev-mut647	TCACTCATCTGTGTGTTNNNCGAATCACAGAAACAG
MAYV-rev-mut648	CTTCACTCATCTGTGTNNNTTCCGAATCACAGAAA
MAYV-rev-mut649	GGCTTCACTCATCTGNNNGTTTTCCGAATCAC
MAYV-rev-mut650	CGTAGGCTTCACTCATNNNTGTGTTTTCCGAATC
MAYV-rev-mut651	ACGTAGGCTTCACTNNNCTGTGTGTTTTCC
MAYV-rev-mut652	CTCCACGTAGGCTTCNNNCATCTGTGTGTTTT
MAYV-rev-mut653	GCTCCACGTAGGCNNNACTCATCTGTGT
MAYV-rev-mut654	CGCGCTCCACGTANNNTTCACTCATCTG
MAYV-rev-mut655	GCGCGCTCCACNNNGGCTTCACTCA
MAYV-rev-mut656	TCAGCGCGCTCNNNGTAGGCTTCAC
MAYV-rev-mut657	ACGTCAGCGCGNNNCACGTAGGCTT
MAYV-rev-mut658	CACACGTCAGCNNNCTCCACGTAGG
MAYV-rev-mut659	TTGCACACGTCNNNGCGCTCCACGT
MAYV-rev-mut660	TGTTTGCACACNNNAGCGCGCTCCA
MAYV-rev-mut661	TCATGTTTGCANNNGTCAGCGCGCT
MAYV-rev-mut662	CATAGTCATGTTTNNNCACGTCAGCGCG
MAYV-rev-mut663	CTGCATAGTCATGNNNGCACACGTCAGC
MAYV-rev-mut664	CGGCTGCATAGTCNNNTTTGCACACGTC
MAYV-rev-mut665	GGCGGCTGCATANNNATGTTTGCACAC
MAYV-rev-mut666	TAGGCGGCTGCNNNGTCATGTTTGC
MAYV-rev-mut667	GCGGTAGGCGGCNNNATAGTCATGTTT
MAYV-rev-mut668	GCGCGGTAGGCNNNTGCATAGTCAT
MAYV-rev-mut669	TGGGCGCGGTANNNGGCTGCATAGT
MAYV-rev-mut670	GTGTGGGCGCGNNNGGCGGCTGCAT
MAYV-rev-mut671	GCAGTGTGGGCNNNGTAGGCGGCTG
MAYV-rev-mut672	GAAGCAGTGTGNNNGCGGTAGGCGG
Plate 19
MAYV-rev-mut673	AGGGAAGCAGTNNNGGCGCGGTAGG
MAYV-rev-mut674	CTGAGGGAAGCNNNGTGGGCGCGGT
MAYV-rev-mut675	GCTCTGAGGGANNNAGTGTGGGCGC
MAYV-rev-mut676	TTTGGCTCTGAGNNNAGCAGTGTGGG
MAYV-rev-mut677	TTGATTTTGGCTCTNNNGGAAGCAGTGTGG
MAYV-rev-mut678	CCTTGATTTTGGCNNNGAGGGAAGCAGTG
MAYV-rev-mut679	TATGCTACCTTGATTTTNNNTCTGAGGGAAGCAGTG
MAYV-rev-mut680	ATATGCTACCTTGATNNNGGCTCTGAGGGAAG
MAYV-rev-mut681	TACCATATGCTACCTTNNNTTTGGCTCTGAGGGAA
MAYV-rev-mut682	CAGTACCATATGCTACNNNGATTTTGGCTCTGAGG
MAYV-rev-mut683	TTCACAGTACCATATGCNNNCTTGATTTTGGCTCTG
MAYV-rev-mut684	TCTGATTCACAGTACCATANNNTACCTTGATTTTGGCTCT
MAYV-rev-mut685	GTCTGATTCACAGTACCNNNTGCTACCTTGATTTTGG
MAYV-rev-mut686	CGACAGTCTGATTCACAGTNNNATATGCTACCTTGATTTT
MAYV-rev-mut687	CGACAGTCTGATTCACNNNACCATATGCTACCTTG
MAYV-rev-mut688	CCTCGACAGTCTGATTNNNAGTACCATATGCTACC
MAYV-rev-mut689	GCCTCGACAGTCTGNNNCACAGTACCATATG
MAYV-rev-mut690	ACATACGCCTCGACAGTNNNATTCACAGTACCATAT
MAYV-rev-mut691	CACATACGCCTCGACNNNCTGATTCACAGTAC
MAYV-rev-mut692	GTTCACATACGCCTCNNNAGTCTGATTCACAGT
MAYV-rev-mut693	CCGTTCACATACGCNNNGACAGTCTGATTCA
MAYV-rev-mut694	GTCACCGTTCACATANNNCTCGACAGTCTGATT
MAYV-rev-mut695	TCACCGTTCACNNNCGCCTCGACAG
MAYV-rev-mut696	CATGGTCACCGTTNNNATACGCCTCGACA
MAYV-rev-mut697	GCATGGTCACCNNNCACATACGCCT
MAYV-rev-mut698	TTACGGCATGGTCNNNGTTCACATACGC
MAYV-rev-mut699	ATCGTTACGGCATGNNNACCGTTCACATAC
MAYV-rev-mut700	CAATCGTTACGGCNNNGTCACCGTTCAC
MAYV-rev-mut701	CGGCAATCGTTACNNNATGGTCACCGTTC
MAYV-rev-mut702	CCGGCAATCGTNNNGGCATGGTCAC
MAYV-rev-mut703	GTCCCGGCAATNNNTACGGCATGGT
MAYV-rev-mut704	TTCGTCCCGGCNNNCGTTACGGCAT
MAYV-rev-mut705	AGATAAACTTCGTCCCNNNAATCGTTACGGCATG
MAYV-rev-mut706	CAAAGATAAACTTCGTNNNGGCAATCGTTACGGC
MAYV-rev-mut707	GACCAAAGATAAACTTNNNCCCGGCAATCGTTAC
MAYV-rev-mut708	GGACCAAAGATAAANNNCGTCCCGGCAATC
MAYV-rev-mut709	CGGACCAAAGATNNNCTTCGTCCCGG
MAYV-rev-mut710	ACACCGGACCAAANNNAAACTTCGTCCC
MAYV-rev-mut711	GTTGACACCGGACCNNNGATAAACTTCGTC
MAYV-rev-mut712	GCCGTTGACACCGGNNNAAAGATAAACTTCG
MAYV-rev-mut713	CAGGCCGTTGACACNNNACCAAAGATAAACT
MAYV-rev-mut714	CAGGCCGTTGANNNCGGACCAAAGA
MAYV-rev-mut715	GTCCAGGCCGTNNNCACCGGACCAA
MAYV-rev-mut716	GGTGTCCAGGCNNNTGACACCGGAC
MAYV-rev-mut717	GAACGGTGTCCANNNCGTTGACACCG
MAYV-rev-mut718	TCGAACGGTGTNNNGGCCGTTGACA
MAYV-rev-mut719	GTATCGAACGGNNNCCAGGCCGTTG
MAYV-rev-mut720	CGATTTTAGTATCGAANNNTGTCCAGGCCGTTGA
MAYV-rev-mut721	ACGATTTTAGTATCNNNCGGTGTCCAGGCC
MAYV-rev-mut722	ACCACGATTTTAGTNNNGAACGGTGTCCAGG
MAYV-rev-mut723	TTATAGACCACGATTTTNNNATCGAACGGTGTCCAG
MAYV-rev-mut724	CCTTTATAGACCACGATNNNAGTATCGAACGGTGTC
MAYV-rev-mut725	TCCCCTTTATAGACCACNNNTTTAGTATCGAACGGTG
MAYV-rev-mut726	TACCTCCCCTTTATAGACNNNGATTTTAGTATCGAACGG
MAYV-rev-mut727	TTGTATACCTCCCCTTTATANNNCACGATTTTAGTATCGAACG
MAYV-rev-mut728	GTTGTATACCTCCCCTTTNNNGACCACGATTTTAGTATC
MAYV-rev-mut729	TGGTTGTATACCTCCCCNNNATAGACCACGATTTTAG
MAYV-rev-mut730	AGTCCTGGTTGTATACCTCNNNTTTATAGACCACGATTTT
MAYV-rev-mut731	AAGTCCTGGTTGTATACNNNCCCTTTATAGACCACG
MAYV-rev-mut732	GGAAAGTCCTGGTTGTANNNCTCCCCTTTATAGACC
MAYV-rev-mut733	GGGGAAAGTCCTGGTTNNNTACCTCCCCTTTATA
MAYV-rev-mut734	GGGGAAAGTCCTGNNNGTATACCTCCCCT
MAYV-rev-mut735	ATACGGGGGAAAGTCNNNGTTGTATACCTCCC
MAYV-rev-mut736	ACCATACGGGGGAAANNNCTGGTTGTATACCT
MAYV-rev-mut737	ACCATACGGGGGNNNGTCCTGGTTGTA
MAYV-rev-mut738	CGGCACCATACGGNNNAAAGTCCTGGTT
MAYV-rev-mut739	CCCGGCACCATANNNGGGAAAGTCCTG
MAYV-rev-mut740	TGCCCGGCACCNNNCGGGGGAAAGT
MAYV-rev-mut741	GGCTGCCCGGCNNNATACGGGGGAA
MAYV-rev-mut742	CCAGGCTGCCCNNNACCATACGGGG
MAYV-rev-mut743	TCTTCCAGGCTGNNNGGCACCATACG
MAYV-rev-mut744	AAATCTTCCAGGNNNCCCGGCACCATA
MAYV-rev-mut745	CCAAATCTTCCNNNCTGCCCGGCAC
MAYV-rev-mut746	GTCTCCAAATCTNNNAGGCTGCCCGG
MAYV-rev-mut747	GATGTCTCCAAANNNTCCAGGCTGCCC
MAYV-rev-mut748	TCTGGATGTCTCCNNNTCTTCCAGGCTG
MAYV-rev-mut749	CCTACTCTGGATGTCNNNAAATCTTCCAGGCTG
MAYV-rev-mut750	CGTCCTACTCTGGATNNNTCCAAATCTTCCAGG
MAYV-rev-mut751	CAACGTCCTACTCTGNNNGTCTCCAAATCTTCC
MAYV-rev-mut752	TGTCCAACGTCCTACTNNNGATGTCTCCAAATCTT
MAYV-rev-mut753	TGTCCAACGTCCTNNNCTGGATGTCTCCA
MAYV-rev-mut754	CTTACTGTCCAACGTNNNACTCTGGATGTCTCC
MAYV-rev-mut755	GTCCTTACTGTCCAANNNCCTACTCTGGATGTC
MAYV-rev-mut756	TATAGGTCCTTACTGTCNNNCGTCCTACTCTGGATG
MAYV-rev-mut757	GCATATAGGTCCTTACTNNNCAACGTCCTACTCTGG
MAYV-rev-mut758	TTAGCATATAGGTCCTTNNNGTCCAACGTCCTACTC
MAYV-rev-mut759	CGTATTAGCATATAGGTCNNNACTGTCCAACGTCCTAC
MAYV-rev-mut760	CCCGTATTAGCATATAGNNNCTTACTGTCCAACGTC
MAYV-rev-mut761	GCCCGTATTAGCATANNNGTCCTTACTGTCCAA
MAYV-rev-mut762	TAAGGCCCGTATTAGCNNNTAGGTCCTTACTGTC
MAYV-rev-mut763	CAGCTTAAGGCCCGTATTNNNATATAGGTCCTTACTGT
MAYV-rev-mut764	AGCTTAAGGCCCGTNNNAGCATATAGGTCCT
MAYV-rev-mut765	TTGCCAGCTTAAGGCCNNNATTAGCATATAGGTC
MAYV-rev-mut766	GGTCTTGCCAGCTTAAGNNNCGTATTAGCATATAGG
MAYV-rev-mut767	GTCTTGCCAGCTTNNNGCCCGTATTAGC
MAYV-rev-mut768	CTGGTCTTGCCAGNNNAAGGCCCGTATTA
Plate 20
MAYV-rev-mut769	GCTGGTCTTGCNNNCTTAAGGCCCG
MAYV-rev-mut770	GGCTGCTGGTCTNNNCAGCTTAAGGC
MAYV-rev-mut771	CCGGCTGCTGGNNNTGCCAGCTTAA
MAYV-rev-mut772	TTGCCGGCTGCNNNTCTTGCCAGCT
MAYV-rev-mut773	ATGTTGCCGGCNNNTGGTCTTGCCA
MAYV-rev-mut774	GTGGATGTTGCCNNNTGCTGGTCTTGC
MAYV-rev-mut775	GACGTGGATGTTNNNGGCTGCTGGTC
MAYV-rev-mut776	GGGACGTGGATNNNGCCGGCTGCTG
MAYV-rev-mut777	TAGGGGACGTGNNNGTTGCCGGCTG
MAYV-rev-mut778	GGTATAGGGGACNNNGATGTTGCCGG
MAYV-rev-mut779	TCTGGGTATAGGGNNNGTGGATGTTGCC
MAYV-rev-mut780	GGTGTCTGGGTATANNNGACGTGGATGTTGC
MAYV-rev-mut781	GGTGTCTGGGTNNNGGGGACGTGGA
MAYV-rev-mut782	CAGATGGTGTCTGNNNATAGGGGACGTGG
MAYV-rev-mut783	AAACCAGATGGTGTNNNGGTATAGGGGACGT
MAYV-rev-mut784	TTTTAAAACCAGATGGNNNCTGGGTATAGGGGAC
MAYV-rev-mut785	CCATGTTTTAAAACCAGANNNTGTCTGGGTATAGGGGA
MAYV-rev-mut786	TGCCATGTTTTAAAACCNNNTGGTGTCTGGGTATAG
MAYV-rev-mut787	CTTTTTGCCATGTTTTAAANNNAGATGGTGTCTGGGTATAG
MAYV-rev-mut788	CTTTTTGCCATGTTTTNNNACCAGATGGTGTCTGG
MAYV-rev-mut789	CTGTCTTTTTGCCATGTNNNAAAACCAGATGGTGTC
MAYV-rev-mut790	TCCCTGTCTTTTTGCCANNNTTTAAAACCAGATGGT
MAYV-rev-mut791	TGAGTCCCTGTCTTTTTGNNNTGTTTTAAAACCAGATGG
MAYV-rev-mut792	GGTGAGTCCCTGTCTTTNNNCCATGTTTTAAAACCA
MAYV-rev-mut793	CGGTGAGTCCCTGTCNNNTTGCCATGTTTTAA
MAYV-rev-mut794	GCGGTGAGTCCCTNNNTTTTTGCCATGTT
MAYV-rev-mut795	GTTTAGCGGTGAGTCNNNGTCTTTTTGCCATG
MAYV-rev-mut796	CGTTTAGCGGTGANNNCCTGTCTTTTTGC
MAYV-rev-mut797	TTAGCGTTTAGCGGNNNGTCCCTGTCTTTTT
MAYV-rev-mut798	GCCTTAGCGTTTAGNNNTGAGTCCCTGTCTT
MAYV-rev-mut799	TGCCTTAGCGTTNNNCGGTGAGTCCC
MAYV-rev-mut800	GGGTGCCTTAGCNNNTAGCGGTGAGTC
MAYV-rev-mut801	CAAAGGGTGCCTTNNNGTTTAGCGGTGAG
MAYV-rev-mut802	TCCAAAGGGTGCNNNAGCGTTTAGCG
MAYV-rev-mut803	GTACATCCAAAGGGNNNCTTAGCGTTTAGCG
MAYV-rev-mut804	GGATTGTACATCCAAANNNTGCCTTAGCGTTTAGC
MAYV-rev-mut805	GGATTGTACATCCNNNGGGTGCCTTAGC
MAYV-rev-mut806	TTGTCTGGATTGTACANNNAAAGGGTGCCTTAGC
MAYV-rev-mut807	GATTTGTCTGGATTGTNNNTCCAAAGGGTGCCTTA
MAYV-rev-mut808	CGGATTTGTCTGGATNNNACATCCAAAGGGTG
MAYV-rev-mut809	GACCGGATTTGTCTGNNNTGTACATCCAAAGG
MAYV-rev-mut810	CTCTGACCGGATTTGTNNNGATTGTACATCCAAAG
MAYV-rev-mut811	CGCTCTGACCGGATTNNNCTGGATTGTACATC
MAYV-rev-mut812	CGCTCTGACCGGNNNTGTCTGGATTGT
MAYV-rev-mut813	CAATTCATCGCTCTGACNNNATTTGTCTGGATTGTAC
MAYV-rev-mut814	CAATTCATCGCTCTNNNCGGATTTGTCTGGA
MAYV-rev-mut815	CGCAATTCATCGCNNNGACCGGATTTGT
MAYV-rev-mut816	GACAGCGCAATTCATNNNTCTGACCGGATTTG
MAYV-rev-mut817	GACAGCGCAATTNNNCGCTCTGACCG
MAYV-rev-mut818	CCGACAGCGCANNNCATCGCTCTGA
MAYV-rev-mut819	GTTGCCGACAGCNNNATTCATCGCTCT
MAYV-rev-mut820	GTATGTTGCCGACNNNGCAATTCATCGCT
MAYV-rev-mut821	CGGGTATGTTGCCNNNAGCGCAATTCAT
MAYV-rev-mut822	GAAACGGGTATGTTNNNGACAGCGCAATTCA
MAYV-rev-mut823	GAAACGGGTATNNNGCCGACAGCGC
MAYV-rev-mut824	CATCGAAACGGGNNNGTTGCCGACAG
MAYV-rev-mut825	GATATCCATCGAAACNNNTATGTTGCCGACAGC
MAYV-rev-mut826	CGATATCCATCGANNNGGGTATGTTGCCG
MAYV-rev-mut827	TCGGCGATATCCATNNNAACGGGTATGTTGC
MAYV-rev-mut828	TGTCGGCGATATCNNNCGAAACGGGTATG
MAYV-rev-mut829	GCTGTCGGCGATNNNCATCGAAACGG
MAYV-rev-mut830	GCGCTGTCGGCNNNATCCATCGAAA
MAYV-rev-mut831	TAGTGAATGCGCTGTCNNNGATATCCATCGAAAC
MAYV-rev-mut832	CTAGTGAATGCGCTNNNGGCGATATCCATC
MAYV-rev-mut833	AGTCTAGTGAATGCNNNGTCGGCGATATCC
MAYV-rev-mut834	AGTCAGTCTAGTGAANNNGCTGTCGGCGATAT
MAYV-rev-mut835	AGTCAGTCTAGTNNNTGCGCTGTCGG
MAYV-rev-mut836	CATCAGTCAGTCTNNNGAATGCGCTGTCG
MAYV-rev-mut837	CGCATCAGTCAGNNNAGTGAATGCGCT
MAYV-rev-mut838	TATAGGCGCATCAGTNNNTCTAGTGAATGCGC
MAYV-rev-mut839	GATATTATAGGCGCATCNNNCAGTCTAGTGAATGCG
MAYV-rev-mut840	CTCTGATATTATAGGCGCNNNAGTCAGTCTAGTGAATGC
MAYV-rev-mut841	GCAGCTCTGATATTATAGGNNNATCAGTCAGTCTAGTGAA
MAYV-rev-mut842	AGCAGCTCTGATATTATNNNCGCATCAGTCAGTCTAG
MAYV-rev-mut843	AGCAGCTCTGATATNNNAGGCGCATCAGTC
MAYV-rev-mut844	CACAGCAGCTCTGANNNTATAGGCGCATCA
MAYV-rev-mut845	TGCACAGCAGCTCNNNTATTATAGGCGCA
MAYV-rev-mut846	ATACAGTGCACAGCAGNNNTGATATTATAGGCGC
MAYV-rev-mut847	GTAGATACAGTGCACAGNNNCTCTGATATTATAGGCG
MAYV-rev-mut848	GCATGTAGATACAGTGCANNNCAGCTCTGATATTATAGG
MAYV-rev-mut849	CGTGCATGTAGATACAGTNNNCAGCAGCTCTGATATTA
MAYV-rev-mut850	TGCATGTAGATACNNNGCACAGCAGCTCT
MAYV-rev-mut851	CGTGCATGTAGANNNAGTGCACAGCAG
MAYV-rev-mut852	AATGCGTGCATGTNNNTACAGTGCACAG
MAYV-rev-mut853	GAAGAATGCGTGCANNNAGATACAGTGCACA
MAYV-rev-mut854	AAGTCTGAAGAATGCGTNNNTGTAGATACAGTGCAC
MAYV-rev-mut855	CCGAAGTCTGAAGAATGNNNGCATGTAGATACAGTG
MAYV-rev-mut856	CACCGAAGTCTGAAGANNNCGTGCATGTAGATAC
MAYV-rev-mut857	CACCGAAGTCTGANNNATGCGTGCATGTA
MAYV-rev-mut858	TCCACCGAAGTCNNNAGAATGCGTGCA
MAYV-rev-mut859	CGACTCCACCGAANNNTGAAGAATGCGTG
MAYV-rev-mut860	CAGCGACTCCACCNNNGTCTGAAGAATG
MAYV-rev-mut861	AAAGTACAGCGACTCCNNNGAAGTCTGAAGAATG
MAYV-rev-mut862	AGAAAGTACAGCGACNNNACCGAAGTCTGAAG
MAYV-rev-mut863	TGTAAGAAAGTACAGCNNNTCCACCGAAGTCTGAA
MAYV-rev-mut864	CCTTGTAAGAAAGTACNNNGACTCCACCGAAGTC
Plate 21
MAYV-rev-mut865	ACCTTGTAAGAAAGNNNAGCGACTCCACCG
MAYV-rev-mut866	TTCCACCTTGTAAGANNNTACAGCGACTCCAC
MAYV-rev-mut867	CTTTTTCCACCTTGTANNNAAGTACAGCGACTCCA
MAYV-rev-mut868	CAGCTTTTTCCACCTTNNNAGAAAGTACAGCGACT
MAYV-rev-mut869	GCCAGCTTTTTCCACNNNGTAAGAAAGTACAGC
MAYV-rev-mut870	ACCTGCCAGCTTTTTCNNNCTTGTAAGAAAGTACA
MAYV-rev-mut871	CACCTGCCAGCTTTNNNCACCTTGTAAGAAA
MAYV-rev-mut872	CACCTGCCAGCNNNTTCCACCTTGT
MAYV-rev-mut873	GTCGCACCTGCCNNNTTTTTCCACCTT
MAYV-rev-mut874	GGACGTCGCACCTNNNAGCTTTTTCCAC
MAYV-rev-mut875	AATGGACGTCGCANNNGCCAGCTTTTTC
MAYV-rev-mut876	GAATGGACGTCNNNCCTGCCAGCTT
MAYV-rev-mut877	TGCGAATGGACNNNGCACCTGCCAG
MAYV-rev-mut878	GAGTGCGAATGNNNGTCGCACCTGC
MAYV-rev-mut879	TTCGAGTGCGANNNGACGTCGCACC
MAYV-rev-mut880	AACGTTCGAGTGNNNATGGACGTCGCA
MAYV-rev-mut881	CGCAACGTTCGANNNCGAATGGACGT
MAYV-rev-mut882	TACCGCAACGTTNNNGTGCGAATGGAC
MAYV-rev-mut883	GAGTACCGCAACNNNCGAGTGCGAATG
MAYV-rev-mut884	TGGAGTACCGCNNNGTTCGAGTGCG
MAYV-rev-mut885	ACTTCCTGGAGTACNNNAACGTTCGAGTGC
MAYV-rev-mut886	AACTTCCTGGAGNNNCGCAACGTTCG
MAYV-rev-mut887	GATGAAAACTTCCTGNNNTACCGCAACGTTCG
MAYV-rev-mut888	TCGATGAAAACTTCNNNGAGTACCGCAACGT
MAYV-rev-mut889	CCTCGATGAAAACNNNCTGGAGTACCGCA
MAYV-rev-mut890	TCTGCCTCGATGAANNNTTCCTGGAGTACC
MAYV-rev-mut891	ACCTTCTGCCTCGATNNNAACTTCCTGGAGTAC
MAYV-rev-mut892	GACCTTCTGCCTCNNNGAAAACTTCCTGG
MAYV-rev-mut893	TGATCGACCTTCTGCNNNGATGAAAACTTCCTG
MAYV-rev-mut894	TCACTGATCGACCTTCNNNCTCGATGAAAACTTC
MAYV-rev-mut895	GATCACTGATCGACCNNNTGCCTCGATGAAAA
MAYV-rev-mut896	TGGATCACTGATCGNNNTTCTGCCTCGATG
MAYV-rev-mut897	AAGTGGATCACTGANNNACCTTCTGCCTCG
MAYV-rev-mut898	GAAAAGTGGATCACNNNTCGACCTTCTGCCT
MAYV-rev-mut899	GGTCGAAAAGTGGATNNNTGATCGACCTTCTG
MAYV-rev-mut900	CGGTCGAAAAGTGNNNCACTGATCGACC
MAYV-rev-mut901	TGATGCGGTCGAAAANNNGATCACTGATCGAC
MAYV-rev-mut902	CTGATGCGGTCGANNNGTGGATCACTGAT
MAYV-rev-mut903	CGGCTGATGCGGTNNNAAAGTGGATCAC
MAYV-rev-mut904	GCGGCTGATGCNNNCGAAAAGTGGA
MAYV-rev-mut905	GGGGCGGCTGANNNGGTCGAAAAGT
MAYV-rev-mut906	GAAGGGGCGGCNNNTGCGGTCGAAA
MAYV-rev-mut907	AAGGAAGGGGCNNNTGATGCGGTCG
MAYV-rev-mut908	CTATGAAGGAAGGNNNGGCTGATGCGGTC
MAYV-rev-mut909	GATACTATGAAGGANNNGGCGGCTGATGCG
MAYV-rev-mut910	CGGATACTATGAANNNAGGGGCGGCTGAT
MAYV-rev-mut911	GACGGATACTATNNNGGAAGGGGCGGC
MAYV-rev-mut912	GCAGACGGATACNNNGAAGGAAGGGG
MAYV-rev-mut913	GAGCTGCAGACGGANNNTATGAAGGAAGGG
MAYV-rev-mut914	ACGTGAGCTGCAGACNNNTACTATGAAGGAAG
MAYV-rev-mut915	GCACGTGAGCTGCANNNGGATACTATGAAG
MAYV-rev-mut916	TGGCACGTGAGCTNNNGACGGATACTATG
MAYV-rev-mut917	GTGGCACGTGANNNGCAGACGGATA
MAYV-rev-mut918	CACGTGGCACGNNNGCTGCAGACGG
MAYV-rev-mut919	GTGCACGTGGCNNNTGAGCTGCAGA
MAYV-rev-mut920	GCTGTGCACGTNNNACGTGAGCTGC
MAYV-rev-mut921	TTCGCTGTGCANNNGGCACGTGAGC
MAYV-rev-mut922	ACATTTCGCTGTNNNCGTGGCACGTG
MAYV-rev-mut923	TCACATTTCGCNNNGCACGTGGCAC
MAYV-rev-mut924	GTGGTTCACATTTNNNTGTGCACGTGGC
MAYV-rev-mut925	GGTGGTTCACANNNCGCTGTGCACG
MAYV-rev-mut926	CTTTCGGTGGTTCNNNTTTCGCTGTGCA
MAYV-rev-mut927	GGTCTTTCGGTGGNNNACATTTCGCTGTG
MAYV-rev-mut928	CACATGGTCTTTCGGNNNTTCACATTTCGCTG
MAYV-rev-mut929	GACCACATGGTCTTTNNNTGGTTCACATTTCG
MAYV-rev-mut930	GACCACATGGTCNNNCGGTGGTTCACA
MAYV-rev-mut931	ATAGGTGACCACATGNNNTTTCGGTGGTTCAC
MAYV-rev-mut932	GATAGGTGACCACNNNGTCTTTCGGTGGT
MAYV-rev-mut933	CCGGATAGGTGACNNNATGGTCTTTCGGT
MAYV-rev-mut934	TTCGCCGGATAGGTNNNCACATGGTCTTTC
MAYV-rev-mut935	GATTCGCCGGATANNNGACCACATGGTCT
MAYV-rev-mut936	TGATTCGCCGGNNNGGTGACCACAT
MAYV-rev-mut937	CGTTGTGATTCGCNNNATAGGTGACCACA
MAYV-rev-mut938	TATCCCGTTGTGATTNNNCGGATAGGTGACCA
MAYV-rev-mut939	TATCCCGTTGTGNNNCGCCGGATAGG
MAYV-rev-mut940	CAAAATTATCCCGTTNNNATTCGCCGGATAGGT
MAYV-rev-mut941	GCAAAATTATCCCNNNGTGATTCGCCGGA
MAYV-rev-mut942	TCCGGCAAAATTATNNNGTTGTGATTCGCCG
MAYV-rev-mut943	AAGTCCGGCAAAATNNNCCCGTTGTGATTC
MAYV-rev-mut944	GGATAAGTCCGGCAANNNTATCCCGTTGTGATT
MAYV-rev-mut945	GCTGGATAAGTCCGGNNNAATTATCCCGTTGT
MAYV-rev-mut946	CAGTGCTGGATAAGTCNNNCAAAATTATCCCGTTG
MAYV-rev-mut947	TGCAGTGCTGGATAANNNCGGCAAAATTATCC
MAYV-rev-mut948	GCAGTGCTGGANNNGTCCGGCAAAA
MAYV-rev-mut949	GTCATTGCAGTGCTNNNTAAGTCCGGCAAAA
MAYV-rev-mut950	CAAGTCATTGCAGTNNNGGATAAGTCCGGC
MAYV-rev-mut951	CCCAAGTCATTGCNNNGCTGGATAAGTCC
MAYV-rev-mut952	TGCGCCCAAGTCATNNNAGTGCTGGATAAG
MAYV-rev-mut953	TGCGCCCAAGTNNNTGCAGTGCTGG
MAYV-rev-mut954	TGTTGCGCCCANNNCATTGCAGTGC
MAYV-rev-mut955	CAAGATGTTGCGCNNNAGTCATTGCAGTG
MAYV-rev-mut956	CGGCAAGATGTTGNNNCCAAGTCATTGCA
MAYV-rev-mut957	CCGGCAAGATGNNNCGCCCAAGTCA
MAYV-rev-mut958	CCACCGGCAAGNNNTTGCGCCCAAG
MAYV-rev-mut959	ACTCCACCGGCNNNATGTTGCGCCC
MAYV-rev-mut960	CCCAACTCCACCNNNAAGATGTTGCGC
Plate 22
MAYV-rev-mut961	ATAGCCCAACTCCNNNGGCAAGATGTTG
MAYV-rev-mut962	TATCAATAGCCCAACNNNACCGGCAAGATGTT
MAYV-rev-mut963	CTATCAATAGCCCNNNTCCACCGGCAAGA
MAYV-rev-mut964	CAGAGCTATCAATAGNNNAACTCCACCGGCAAG
MAYV-rev-mut965	CCAGAGCTATCAANNNCCCAACTCCACCG
MAYV-rev-mut966	CCGCCAGAGCTATNNNTAGCCCAACTCC
MAYV-rev-mut967	ACCGCCAGAGCNNNCAATAGCCCAA
MAYV-rev-mut968	AATTAGCACCGCCAGNNNTATCAATAGCCCAAC
MAYV-rev-mut969	CTAGAATTAGCACCGCNNNAGCTATCAATAGCCC
MAYV-rev-mut970	CTATTACTAGAATTAGCACNNNCAGAGCTATCAATAGCCCA
MAYV-rev-mut971	GTAACTATTACTAGAATTAGNNNCGCCAGAGCTATCAATAGCC
MAYV-rev-mut972	AGTAACTATTACTAGAATNNNCACCGCCAGAGCTATCAA
MAYV-rev-mut973	CAAGTAACTATTACTAGNNNTAGCACCGCCAGAGCTA
MAYV-rev-mut974	ATGCAAGTAACTATTACNNNAATTAGCACCGCCAGAG
MAYV-rev-mut975	AGTTATGCAAGTAACTATNNNTAGAATTAGCACCGCCAG
MAYV-rev-mut976	tcaAGTTATGCAAGTAACNNNTACTAGAATTAGCACCGC
MAYV-rev-mut977	ccttctcaAGTTATGCAAGTNNNTATTACTAGAATTAGCACCG
MAYV-rev-mut978	ttcaccttctcaAGTTATGCANNNAACTATTACTAGAATTAGCAC
MAYV-rev-mut979	ttatgattcaccttctcaAGTTATNNNAGTAACTATTACTAGAATTAGCAC
MAYV-rev-mut980	acttatgattcaccttctcaAGTNNNGCAAGTAACTATTACTAGAATT
MAYV-rev-mut981	ggtacttatgattcaccttctcaNNNTATGCAAGTAACTATTACTAGAA
